# Supplementary material for: Association Between Adipose Tissue Characteristics and Metabolic Flexibility in Humans: A Systematic Review
Source: Front Nutr. 2021 Dec 3;8:744187. doi: 10.3389/fnut.2021.744187 (PMC8678067; doi:10.3389/fnut.2021.744187)
Supplement: Supplementary file 4 [file Table_4.XLSX]

## Sheet: Artículos
N°	Study	New	Include/Exclude	PMID	Include/Exlcude Texto completo	Observaciones		Extractor de datos
15.	Young, healthy males and females present cardiometabolic protection against the detrimental effects of a 7-day high-fat high-calorie diet.	NEW	Include		Include		Fasting RQ	Alice Glaves
	Whytock KL, Shepherd SO, Cocks M, Wagenmakers AJM, Strauss JA.
	Eur J Nutr. 2021 Apr;60(3):1605-1617. doi: 10.1007/s00394-020-02357-3. Epub 2020 Aug 13.
	PMID: 32789769 Free PMC article.			32789769
27.	Variance in respiratory quotient among daily activities and its association with obesity status.	NEW	Include		Include	Varianza de RQ en estado sentado, parado o transisión. Incluye porque definen como indicador de flexibilidad metabólica, ahora no es un delta propiamente tal frente aun desafio metablico es una varianza entre dos esenarios diferentes o acciones, que no necesariamente implica un cambio en la oxidación de sustrato o vía metabólica utilziada. DELTA RQ		Alice Glaves
	Júdice PB, Sardinha LB, Silva AM.
	Int J Obes (Lond). 2021 Jan;45(1):217-224. doi: 10.1038/s41366-020-0591-x. Epub 2020 May 12.
	PMID: 32398754			32398754
59.	Exercise-Induced Improvements in Insulin Sensitivity Are Not Attenuated by a Family History of Type 2 Diabetes.	NEW	Include		Include	Delta RQ		Alice Glaves
	Amador M, Meza CA, McAinch AJ, King GA, Covington JD, Bajpeyi S.
	Front Endocrinol (Lausanne). 2020 Mar 13;11:120. doi: 10.3389/fendo.2020.00120. eCollection 2020.
	PMID: 32231642 Free PMC article. Clinical Trial.			32231642
113.	Prolonged fasting-induced metabolic signatures in human skeletal muscle of lean and obese men.	NEW	Include		Include	Delta RQ		Francisco Díaz
	Bak AM, Vendelbo MH, Christensen B, Viggers R, Bibby BM, Rungby J, Jørgensen JOL, Møller N, Jessen N.
	PLoS One. 2018 Sep 5;13(9):e0200817. doi: 10.1371/journal.pone.0200817. eCollection 2018.
	PMID: 30183740 Free PMC article. Clinical Trial.			30183740
357.	Impaired insulin-mediated antilipolysis and lactate release in adipose tissue of upper-body obese women.	NEW	Include		Include	Delta RQ		Francisco Díaz
	Nellemann B, Gormsen LC, Sørensen LP, Christiansen JS, Nielsen S.
	Obesity (Silver Spring). 2012 Jan;20(1):57-64. doi: 10.1038/oby.2011.290. Epub 2011 Sep 29.
	PMID: 21959346			21959346
491.	Metabolic inflexibility in substrate use is present in African-American but not Caucasian healthy, premenopausal, nondiabetic women.	New	Include		Include	Delta RQ		Francisco Díaz
	Berk ES, Kovera AJ, Boozer CN, Pi-Sunyer FX, Albu JB.
	J Clin Endocrinol Metab. 2006 Oct;91(10):4099-106. doi: 10.1210/jc.2005-2411. Epub 2006 Jul 25.
	PMID: 16868062 Free PMC article.			16868062
1.	Effects of Betaine Supplementation on Markers of Metabolic Flexibility, Body Composition, and Anaerobic Performance in Active College-Age Females.	NEW	Include		Include	RQ durante ejercicio.	Fasting RQ	Alice Glaves y Francisco Diaz
	Waldman HS, Bryant AR, McAllister MJ.
	J Diet Suppl. 2021 Sep 3:1-17. doi: 10.1080/19390211.2021.1973644. Online ahead of print.
	PMID: 34477469			34477469
3.	Free fatty acids, glicentin and glucose-dependent insulinotropic polypeptide as potential major determinants of fasting substrate oxidation.	NEW	Include		Include	relacion entre variables	Fasting RQ	Alice Glaves y Francisco Diaz
	Hummel J, Fritsche L, Vosseler A, Dannecker C, Hoene M, Kantartzis K, Häring HU, Stefan N, Machann J, Birkenfeld AL, Weigert C, Wagner R, Peter A, Fritsche A, Heni M.
	Sci Rep. 2021 Aug 17;11(1):16642. doi: 10.1038/s41598-021-95750-9.
	PMID: 34404813 Free PMC article.			34404813
4.	Impact of Follicular Menstrual Phase on Body Composition Measures and Resting Metabolism.	NEW	Include		Include			Alice Glaves y Francisco Diaz
	Gould LM, Cabre HE, Brewer GJ, Hirsch KR, Blue MNM, Smith-Ryan AE.
	Med Sci Sports Exerc. 2021 Jul 16. doi: 10.1249/MSS.0000000000002702. Online ahead of print.
	PMID: 34280938			34280938
7.	Exercise Fat Oxidation Is Positively Associated with Body Fatness in Men with Obesity: Defying the Metabolic Flexibility Paradigm.	NEW	Include		Include	No tiene RQ en ayuno no cambio en el rq solo rq peak (RQ peak lo consideran flexibilidad metabolica) . RQ exercise.	Fasting RQ	Alice Glaves y Francisco Diaz
	Chávez-Guevara IA, Hernández-Torres RP, Trejo-Trejo M, González-Rodríguez E, Moreno-Brito V, Wall-Medrano A, Pérez-León JA, Ramos-Jiménez A.
	Int J Environ Res Public Health. 2021 Jun 29;18(13):6945. doi: 10.3390/ijerph18136945.
	PMID: 34209545 Free PMC article.			34209545
14.	Taurine supplementation associated with exercise increases mitochondrial activity and fatty acid oxidation gene expression in the subcutaneous white adipose tissue of obese women.	NEW	Include		Include			Alice Glaves y Francisco Diaz
	De Carvalho FG, Brandao CFC, Batitucci G, Souza AO, Ferrari GD, Alberici LC, Muñoz VR, Pauli JR, De Moura LP, Ropelle ER, da Silva ASR, Junqueira-Franco MVM, Marchini JS, de Freitas EC.
	Clin Nutr. 2021 Apr;40(4):2180-2187. doi: 10.1016/j.clnu.2020.09.044. Epub 2020 Oct 5.
	PMID: 33051044 Clinical Trial.			33051044
21.	Effect of a 12-Week Concurrent Training Intervention on Cardiometabolic Health in Obese Men: A Pilot Study.	NEW	Include		Include			Alice Glaves y Francisco Diaz
	Amaro-Gahete FJ, Ponce-González JG, Corral-Pérez J, Velázquez-Díaz D, Lavie CJ, Jiménez-Pavón D.
	Front Physiol. 2021 Feb 11;12:630831. doi: 10.3389/fphys.2021.630831. eCollection 2021.
	PMID: 33643072 Free PMC article.			33643072
51.	Thigh Adipocyte Size is Inversely Related to Energy Intake and Respiratory Quotient in Healthy Women.	NEW	Include		Include	24 hrs RQ and sleep RQ. Revisar si tiene FQ.		Alice Glaves y Francisco Diaz
	Basolo A, Shah MH, Parthasarathy V, Parrington S, Walter M, Votruba SB, Krakoff J, Piaggi P, Chang DC.
	Obesity (Silver Spring). 2020 Jun;28(6):1129-1140. doi: 10.1002/oby.22804. Epub 2020 Apr 30.
	PMID: 32352645 Free PMC article.			32352645
56.	Increased Resting Energy Expenditure/Body Weight and Decreased Respiratory Quotient Correlate with Satisfactory Weight Loss After Sleeve Gastrectomy: a 6-Month Follow-Up.	NEW	Include		Include	Fasting RQ. WC		Alice Glaves y Francisco Diaz
	Li K, Zheng L, Guo J, Shi W, Zhao F, Yang C, Dai Q, Wang B, Li Y.
	Obes Surg. 2020 Apr;30(4):1410-1416. doi: 10.1007/s11695-019-04308-2.
	PMID: 31939006			31939006
66.	Effects of medium chain triglycerides supplementation on insulin sensitivity and beta cell function: A feasibility study.	NEW	Include		Include	Fasting RQ		Alice Glaves y Francisco Diaz
	Thomas DD, Stockman MC, Yu L, Meshulam T, McCarthy AC, Ionson A, Burritt N, Deeney J, Cabral H, Corkey B, Istfan N, Apovian CM.
	PLoS One. 2019 Dec 23;14(12):e0226200. doi: 10.1371/journal.pone.0226200. eCollection 2019.
	PMID: 31869355 Free PMC article. Clinical Trial.			31869355
82.	Increased resting metabolism in neurofibromatosis type 1.	NEW	Include		Include	Fasting RQ		Alice Glaves y Francisco Diaz
	Souza MLR, Jansen AK, Rodrigues LOC, Vilela DLS, Kakehasi AM, Martins AS, Souza JF, Rezende NA.
	Clin Nutr ESPEN. 2019 Aug;32:44-49. doi: 10.1016/j.clnesp.2019.05.006. Epub 2019 May 24.
	PMID: 31221289			31221289
246.	Middle-aged overweight South Asian men exhibit a different metabolic adaptation to short-term energy restriction compared with Europeans.	NEW	Include		Include	FASTING RQ, INSULIN ESTIULATED RQ PERO NO DELTA RQ. No puedo determinar aun si es fasting o delta RQ. No logro comrender cuales son las fases del clamp . Parec estar descrito en otro paper		Alice Glaves
	Bakker LE, Guigas B, van Schinkel LD, van der Zon GC, Streefland TC, van Klinken JB, Jonker JT, Lamb HJ, Smit JW, Pijl H, Meinders AE, Jazet IM.
	Diabetologia. 2015 Jan;58(1):165-77. doi: 10.1007/s00125-014-3408-4. Epub 2014 Oct 15.
	PMID: 25316433 Clinical Trial.			25316433
323.	Fasting substrate oxidation in relation to habitual dietary fat intake and insulin resistance in non-diabetic women: a case for metabolic flexibility?	NEW	Include		Include	Fasting RQ, RQ 24 hrs, FQ		Alice Glaves
	Carstens MT, Goedecke JH, Dugas L, Evans J, Kroff J, Levitt NS, Lambert EV.
	Nutr Metab (Lond). 2013 Jan 14;10(1):8. doi: 10.1186/1743-7075-10-8.
	PMID: 23317295 Free PMC article.			23317295
449.	Effects of dairy intake on weight maintenance.	New	Include		Include	Fasting RQ		Francisco Díaz
	Zemel MB, Donnelly JE, Smith BK, Sullivan DK, Richards J, Morgan-Hanusa D, Mayo MS, Sun X, Cook-Wiens G, Bailey BW, Van Walleghen EL, Washburn RA.
	Nutr Metab (Lond). 2008 Oct 24;5:28. doi: 10.1186/1743-7075-5-28.
	PMID: 18950508 Free PMC article.			18950508
751.	The Effects of Fat Distribution on Resting Energy Expenditure in Premenopausal Morbidly Obese Females.	New	Include		Include	Fasting RQ		Francisco Díaz
	Buffington CK, Cowan GS Jr, Scruggs D, Smith H.
	Obes Surg. 1995 Feb;5(1):11-17. doi: 10.1381/096089295765558088.
	PMID: 10733788			10733788

## Sheet: Table 1
Table 1. Summary of reports included in the analysis, sorted by adipose tissue characteristic, then by index of MetF, and finally by publication date.
Reference	Methodol. quality (%)	Design	Index of MetF	Method to measure adipose tissue*	Groups	n (M/W)	Age (yr)	Results for adipose tissue total amount	Results for adipose tissue distribution	Results for adipose tissue phenotype	Results for MetF	Interpretation for the association between adipose tissue and MetF		Result total amount	Result distribution	Result phenotype
Adamska et al. (2014)	64	Cross-sectional comparison between groups	∆RQ = insulin stimulated RQ – fasting RQ	Fat mass: bioelectric impedance	Lean	22 (0/22)	24.3 [SD 5.8]	Fat mass: 24.1% [SD 7.1]	Waist circumference: 72.3 [SD 6.0] cm	-	0.08 [SD 0.08]	Subjects with overweight/obesity had higher fat mass and waist circumference, but lower MetF. This suggests an association		Yes association	Yes association
					Overweight and obesity	26 (0/26)	25.1 [SD 5.6]	Fat mass: 39.4% [SD 8.2] (P < 0.05 vs. lean)	Waist circumference: 95.6 [SD 11.9] cm (P < 0.05 vs. lean)	-	0.01 [SD 0.06] (P < 0.05 vs. lean)
Adamska et al. (2013)	64	Cross-sectional comparison between groups	∆RQ = insulin stimulated RQ – fasting RQ	Fat mass: bioelectric impedance	Lean	14 (0/14)	26.6 [SD 6.3]	Fat mass: 23.7% [SD 4.6]	Waist circumference: 73.9 [SD 5.8] cm	-	0.06 [SD 0.09]	Subjects with overweight/obesity had higher fat mass and waist circumference, but lower MetF. This suggests an association		Yes association	Yes association
					Overweight and obesity	16 (0/16)	26.9 [SD 6.7]	Fat mass: 39.7% [SD 8.8] (P = 0.001 vs. lean)	Waist circumference: 98.1 [SD 13.9] cm (P = 0.001 vs. lean)	-	0.001 [SD 0.05] (P = 0.001 vs. lean)
Adamska et al. (2012)	61	Cross-sectional comparison between groups	∆RQ = insulin stimulated RQ – fasting RQ	Fat mass: bioelectric impedance	Lean	25 (6/19)	25.1 [SD 5.3]	Fat mass: 23.2% [SD 6.6]	Waist circumference: 74.2 [SD 6.1] cm	-	0.05 [SD 0.05]	Subjects with obesity had higher fat mass and waist circumference, but lower MetF. This suggests an association		Yes association	Yes association
					Overweight	12 (3/9)	25 [SD 5.3]	Fat mass: 30.4% [SD 7.5]	Waist circumference: 85.3 [SD 5.9] cm (P < 0.05 vs. lean)	-	0.02 [SD 0.05]
					Obesity	16 (3/13)	28.3 [SD 7.9]	Fat mass: 42.9% [SD 10.7] (P < 0.05 vs. lean and overweight)	Waist circumference: 104.1 [SD 6.9] cm (P < 0.05 vs. lean and overweight)	-	–0.04 [SD 0.05] (P < 0.05 vs. lean)
Chomentowski et al. (2011)	64	Cross-sectional comparison between groups	∆RQ = insulin stimulated RQ – fasting RQ	Fat mass: dual-energy X-ray absorptiometry	Insulin-sensitive lean	12 (3/9)	47.0 [SEM 2.1]	Fat mass: 21.2 [SEM 1.3] kg, 32.6% [SEM 2.0]	Waist circumference: 81.8 [SEM 1.7] cm	-	0.15 [SEM 0.02]	Groups with higher fat mass and waist circumference had lower MetF. This suggests an association		Yes association	Yes association
					Insulin-resistant nondiabetic	17 (5/12)	44.0 [SEM 1.7]	Fat mass: 39.8 [SEM 1.6] kg (P < 0.05 vs. insulin-sensitive lean), 43.8% [SEM 1.8] (P < 0.01 vs. insulin-sensitive lean)	Waist circumference: 110.7 [SEM 2.8] cm (P < 0.01 vs. insulin-sensitive lean)	-	0.07 [SEM 0.01] (P < 0.01 vs. insulin-sensitive lean)
					Type 2 diabetes	11 (4/7)	44.0 [SEM 2.7]	Fat mass: 38.2 [SEM 2.5] kg (P < 0.01 vs. insulin-sensitive lean), 38.9% [SEM 2.8]	Waist circumference: 109.4 [SEM 2.4] cm (P < 0.01 vs. insulin-sensitive lean)	-	0.05 [SEM 0.01] (P < 0.01 vs. insulin-sensitive lean)
Karczewska-Kupczewska et al. (2010)	71	Cross-sectional comparison between groups	∆RQ = insulin stimulated RQ – fasting RQ	Fat mass: bioelectric impedance	Control	24 (0/24)	24.1 [SD 4.8]	Fat mass: 25.56% [SD 7.66]	Waist circumference: 71.04 [SD 6.12] cm	-	0.06 [SD 0.06]	Groups had different fat mass and waist circumference, but similar MetF. This suggests no association		No association	No association
					Anorexia nervosa	21 (0/21)	22.4 [SD 5.2]	Fat mass: 12.93% [SD 4.15] (P < 0.05 vs. control)	Waist circumference: 61.05 [SD 3.55] cm (P < 0.05 vs. control)	-	0.05 [SD 0.08]
Sparks et al. (2009)	61	Cross-sectional comparison between groups	∆RQ = insulin stimulated RQ – fasting RQ	Fat mass: dual-energy X-ray absorptiometry. Visceral adipose tissue: computed tomography scanning. Subcutaneous adipose tissue: not reported. Volume of adipocytes: analysis from biopsies	Men	56 (56/0)	22.6 [SD 3.2]	Fat mass: 20.3% [SD 6.5]	Waist-to-hip ratio: 0.87 [SD 0.07]. Visceral adipose tissue: 2.1 [SD 1.3] kg. Subcutaneous adipose tissue: 4.9 [SD 0.4] kg	Volume of adipocytes from abdominal subcutaneous adipose tissue: 0.60 [SD 0.02] μL	0.09 [SD 0.04]	Groups had different fat mass, waist-to-hip ratio, visceral adipose tissue, and subcutaneous adipose tissue, and MetF was also different; this suggests an association. Visceral adipose tissue was inversely associated with MetF in men (R2 = 0.13, P < 0.01) and women (R2 = 0.19, P = 0.05); this suggests an association. Adipocyte volume was similar between groups, but MetF was different; this sugges…		Yes association	Yes association	No association
					Women	22 (0/22)	22.7 [SD 3.4]	Fat mass: 32.7% [SD 5.4] (P < 0.01 vs. men)	Waist-to-hip ratio: 0.78 [SD 0.07] (P < 0.01 vs. men). Visceral adipose tissue: 1.3 [SD 0.8] kg (P < 0.01 vs. men). Subcutaneous adipose tissue: 7.1 [SD 0.6] kg (P < 0.01 vs. men)	Volume of adipocytes from abdominal subcutaneous adipose tissue: 0.57 [SD 0.04] μL	0.14 [SD 0.04] (P < 0.01 vs. men)
Ukropcova et al. (2007)	68	Cross-sectional comparison between groups	∆RQ = insulin stimulated RQ – fasting RQ	Fat mass: dual-energy X-ray absorptiometry. Visceral adipose tissue: computed tomography scanning	Without family history of diabetes	34 (34/0)	22.3 [SD 3.3]	Fat mass: 16.8 [SD 6.2] kg, 20.2% [SD 5.8]	Visceral adipose tissue: 1.9 [SD 1.2] kg	-	0.098 [SD 0.049]	MetF was inversely associated with fat mass (in kg: r = –0.32, P < 0.05; in %: r = –0.40, P < 0.05), and visceral adipose tissue (r = –0.35, P < 0.05). These data suggest an association		Yes association	Yes association
					With family history of diabetes	16 (16/0)	22.3 [SD 2.1]	Fat mass: 17.0 [SD 8.7] kg, 20.3% [SD 7.5]	Visceral adipose tissue: 2.1 [SD 1.3] kg	-	0.077 [SD 0.034]
Ukropcova et al. (2005)	61	Cross-sectional analysis of a single group	∆RQ = insulin stimulated RQ – fasting RQ	Fat mass: dual-energy X-ray absorptiometry	Men	16 (16/0)	22.4 [SD 3.6]	Fat mass: 15.89 [SD 6.8] kg, 19.7% [SD 6.8]	Waist circumference: 82.5 [SD 9.7] cm	-	0.074 [SD 0.037]	Fat mass (as %) was inversely associated with MetF (r = –0.51, P < 0.05). This suggests an association. No analysis was conducted for fat mass (as kg) and waist circumference		Yes association	Not possible to determine
Lightowler et al. (2019)	93	12 weeks of an energy-reduced diet	∆RQ = postprandial RQ – fasting RQ	Fat mass: air-displacement plethysmography	Diet supplemented with sucrose	25 (5/20)	41.2 [SD 12.0]	Fat mass did not change (pre: 40.1% [SD 6.2]; post: 39.3% [SD 6.6]	Waist circumference did not change (pre: 90.7 [SD 7.5] cm; post: 89.1 [SD 7.5] cm)	-	MetF did not change (pre: 0.07 [SD 0.05]; post: 0.07 [SD 0.03])	Not possible to determine association for fat mass or waist circumference		No association	Not possible to determine
					Diet supplemented with isomaltulosa	25 (4/21)	40.2 [SD 12.0]	Fat mass decreased from 38.9% [SD 5.7] to 37.0% [SD 6.9] (P < 0.05)	Waist circumference did not change (pre: 91.4 [SD 10.2] cm; post: 87.9 [SD 7.3] cm)	-	MetF did not change (pre: 0.04 [SD 0.05]; post: 0.06 [SD 0.05])	Fat mass decreased but MetF did not change, thus suggesting no association. Not possible to determine association for waist circumference
Rudwill et al. (2018)	71	21 days of bed rest in control or protein supplemented conditions (cross-over trial)	∆RQ = maximum RQ – minumum RQ (over 420 min postprandial)	Fat mass: dual-energy X-ray absorptiometry. Subcutaneous adipose tissue, visceral adipose tissue, calf fat, and liver fat: magnetic resonance imaging	Control	9 (9/0)	31.0 [SEM 2.1]	Fat mass did not change (pre: 18.6 [SEM 1.3] kg, 23.8% [SEM 1.1]; post: 18.0 [SEM 1.1] kg, 23.5% [SEM 1.0])	Subcutaneous adipose tissue decreased (pre: 8,574 [SEM 980] pixels; post: 8,049 [SEM 842] pixels; P = 0.01). Visceral adipose tissue did not change (pre: 3,878 [SEM 549] pixels; post: 3,538 [SEM 543] pixels). Calf fat increased (pre: 4.5% [SEM 0.1]; post: 4.8% [SEM 0.2]; P = 0.04). Liver fat decreased (pre: 3.2% [SEM 0.2]; post 2.8% [SEM 0.2]; P < 0.01)	-	Bed rest decreased MetF similarly in control and protein supplemented conditions	The decrease in subcutaneous adipose tissue and the increase in calf fat were accompanied by decreases in MetF; this suggests an association. Total adipose tissue, visceral adipose tissue, and liver fat did not change as MetF; this suggests no association		No association	Yes association
					Protein supplementation			Fat mass did not change (pre: 17.7 [SEM 1.1] kg, 22.9% [SEM 1.0]; post: 18.1 [SEM 1.1] kg, 23.5% [SEM 1.0])	Subcutaneous adipose tissue decreased (pre: 8,887 [SEM 1,058] pixels; post: 7,646 [SEM 1,021] pixels; P = 0.01). Visceral adipose tissue did not change (pre: 3,255 [SEM 444] pixels; post: 3,478 [SEM 382] pixels). Calf fat increased (pre: 4.6% [SEM 0.2]; post: 4.8% [0.2]; P = 0.04). Liver fat did not change (pre: 2.9% [SEM 0.2]; post 2.9% [SEM 0.2])	-
Purtell et al. (2015)	64	Cross-sectional comparison between groups	∆RQ = postprandial RQ – fasting RQ	Fat mass and abdominal fat mass: dual-energy X-ray absorptiometry	Lean	10 (5/5)	28.8 [95%CI 26.2 – 31.4]	Fat mass: 14.6 [95%CI 10.8 – 18.5] kg, 24.3% [95%CI 17.7 – 31.0]	Waist-to-hip ratio: 0.79 [95%CI 0.74 – 0.84]. Abdominal fat mass: 1.03 [95%CI 0.82 – 1.24] kg, 24.9% [95%CI 19.7 – 29.8]	-	No difference between groups	Groups had different fat mass, waist-to-hip ratio, and abdominal fat mass, but similar MetF. This suggests no association		No association	No association
					Obesity	12 (7/5)	32.3 [95%CI 26.9 – 37.6]	Fat mass: 40.3 [95%CI 32.9 – 47.8] kg (P < 0.05 vs. lean), 41.7% [95%CI 35.3 – 48.2] (P < 0.05 vs. lean)	Waist-to-hip ratio: 0.90 [95%CI 0.85 – 0.95] (P < 0.05 vs. lean). Abdominal fat mass: 3.37 [95%CI 2.79 – 3.96] kg (P < 0.05 vs. lean), 46.3% [95%CI 41.5 – 51.0] (P < 0.05 vs. lean)	-
Bergouignan et al. (2013)	61	1 month of detraining	∆RQ as the RQ variance following two consecutive meals	Fat mass: hydrometry derived from doubly labeled water	Trained lean men	9 (9/0)	23.6 [SEM 1.1]	Absolute fat mass did not change (pre: 10.5 [SEM 1.2] kg; post: 11.4 [SEM 1.5] kg). Relative fat mass increased (pre: 14.5% [SEM 1.4]; post: 15.8% [SEM 1.8]; P < 0.05)	-	-	Interventions that reduced physical activity levels (detraining and bed rest), decreased MetF	In interventions that decreased physical activity levels, the change in fat mass was not consistent with the change in MetF. This suggests no association.		No association
		1 month of bed rest			Normally active women	8 (0/8)	33.9 [SEM 0.8]	Fat mass did not change (pre: 14.8 [SEM 3.7] kg, 26.4% [SEM 5.5]; post: 14.3 [SEM 1.3] kg, 27.0% [SEM 1.9])	-	-
					Normally active women with exercise countermeasure	8 (0/8)	33.1 [SEM 0.9]	Fat mass decreased (pre: 14.5 [SEM 3.2] kg, 25.0% [SEM 5.0]; post: 13.0 [SEM 1.3] kg, 23.2% [SEM 2.1]; P < 0.05)	-	-
		2 months of exercise training			Sedentary lean men	10 (10/0)	27.2 [SEM 2.9]	Fat mass did not change (pre: 17.9 [SEM 1.9] kg, 22.9% [SEM 1.8]; post: 17.0 [SEM 1.7] kg, 21.9% [SEM 1.7])	-	-	Interventions that increased physical activity levels (training), did not change MetF	In interventions that increased physical activity levels, there was no change in fat mass or MetF. It is not possible to determine association
					Sedentary overweight men	9 (9/0)	29.4 [SEM 1.5]	Fat mass did not change (pre: 31.2 [SEM 1.5] kg, 31.8% [SEM 1.0]; post: 30.5 [SEM 1.5] kg, 31.1% [SEM 1.0])	-	-
Huda et al. (2009)	82	Cross-sectional comparison between groups	∆RQ = postprandial RQ – fasting RQ	Not reported	Lean	9 (5/4)	39.2 [SEM 4.2]	Fat mass: 23.6% [SEM 3.0]	Waist circumference: 77.8 [SEM 5.0] cm	-	Postprandial RQ increased after the meal (P = 0.01)	Subjects with obesity had higher fat mass and waist circumference, but lower MetF. This suggests an association		Yes association	Yes association
					Obesity	9 (3/6)	40.2 [SEM 1.9]	Fat mass: 50.4% [SEM 1.6] (P < 0.05 vs. lean)	Waist circumference: 146.0 [SEM 10.6] cm (P < 0.05 vs. lean)	-	Postprandial RQ did not change after the meal (P = 0.10)
Kahlhofer et al. (2014)	68	1 week of overfeeding, 3 weeks of energy restriction, and 2 weeks of refeeding	∆RQ as the incremental area under de curve after a 75-g oral glucose tolerance test	Fat mass: magnetic resonance imaging	65% of energy as carbohydrates, and refeed with either high (n = 8) or low (n = 8) glycemic carbohydrates	16 (16/0)	24.2 [SD 3.2]	Fat mass increased during refeeding (high glycemic carbohydrates: 1.7 [SD 0.6] kg; low glycemic carbohydrates: 1.0 [SD 0.4] kg)	-	-	MetF did not change during refeeding (high glycemic carbohydrates: –0.14 [SD 0.20]; low glycemic carbohydrates: –0.13 [SD 0.14])	The increases in fat mass during refeeding were not accompanied by changes in MetF. This suggests no association		No association
					50% of energy as carbohydrates, and refeed with either high (n =8) or low (n = 8) glycemic carbohydrates	16 (16/0)	26.8 [SD 4.1]	Fat mass increased during refeeding (high glycemic carbohydrates: 1.1 [SD 0.7] kg; low glycemic carbohydrates: 1.0 [SD 0.6] kg)	-	-	MetF did not change during refeeding (high glycemic carbohydrates: 0.02 [SD 0.18]; low glycemic carbohydrates: –0.03 [SD 0.21])
Mynatt et al. (2019)	61	Cross-sectional comparison between groups	∆RQ = 24h RQ – sleep RQ	Not reported	Metabolically inflexible	14 (7/7)	33.9 [SEM 13.0]	Fat mass: 34.3% [SEM 12.1], 32.1 [SEM 18.0] kg	Waist circumference: 99.7 [SEM 22.7] cm	-	24h RQ: 0.90 [SEM 0.03]; Sleep RQ: 0.90 [SEM 0.03]	Metabolically inflexible and flexible groups had similar adipose tissue characteristics. This suggests no association		No association	No association
					Metabolically flexible	16 (8/8)	26.1 [SEM 6.3]	Fat mass: 28.2% [SEM 14.6], 26.4 [SEM 23.7] kg	Waist circumference: 93.9 [SEM 27.8] cm	-	24h RQ: 0.89 [SEM 0.06]; Sleep RQ: 0.84 [SEM 0.08] (P = 0.006 vs. metabolically inflexible)
Rynders et al. (2018)	64	3 days of eucaloric feeding and 3 days of overfeeding	∆RQ = awake RQ – sleep RQ	Fat mass: dual-energy X-ray absorptiometry	Obesity prone	22 (8/14)	28.5 [SD 2.6]	Fat mass: 18.4 [SD 6.0] kg	-	-	Obesity resistant subjects had higher MetF in response to overfeeding, even after adjusting for fat mass	The difference in MetF in response to overfeeding remained after adjusting for fat mass. This suggests no association		No association
					Obesity resistant	30 (16/14)	28.0 [SD 2.6]	Fat mass: 11.9 [SD 3.0] kg (P < 0.001 vs. obesity prone)	-	-
Bergouignan et al. (2012)	61	4 days with a low-fat diet, and 4 days with a high-fat diet	∆RQ = 24h RQ low-fat diet – 24h RQ high-fat diet	Not reported	Lean	10 (4/6)	30 [SD 8]	Fat mass: 17.6 [SD 4.6] kg, 26.6% [SD 6.5]	Waist circumference: 78.3 [SD 7.4] cm	-	24h RQ decreased from low-fat diet (0.90 [SEM 0.01]) to high-fat diet (0.84 [SEM 0.01]) (P < 0.001)	Groups had different fat mass and waist circumference, but similar MetF. This suggests no association		No association	No association
					Obesity	9 (5/4)	37 [SD 7]	Fat mass: 42.2 [SD 8.9] kg (P < 0.05 vs. lean), 39.5% [SD 3.3] (P < 0.05 vs. lean)	Waist circumference: 107.9 [SD 16.4] cm (P < 0.05 vs. lean)	-	24h RQ decreased from low-fat diet (0.90 [SEM 0.01]) to high-fat diet (0.83 [SEM 0.01]) (P < 0.001)
Assaad et al. (2019)	68	Cross-sectional comparison between groups	∆RQ = postprandial RQ – fasting RQ	-	Lean	8 (8/0)	23.5 [SEM 1.4]	-	Waist circumference: 93.9 [SEM 2.0] cm	-	No difference between groups up to 120 min postprandial	Groups had different waist circumference, but similar MetF. This suggests no association			No association
					Obesity	7 (7/0)	22.7 [SEM 1.2]	-	Waist circumference: 118.9 [SEM 3.5] cm (P < 0.05 vs. lean)	-
Júdice et al. (2021)	75	Cross-sectional trial randomly performed three conditions sitting, standing, 1 sit stand/sit transition	∆RQ as the RQ variance following three physicals conditions	Fat mass and trunk fat mass: dual-energy X-ray absorptiometry	Men	25 (25/0)	32.5 [SD 11.4]	Fat mass: 16.5 [SD 7.37] kg, 20.7% [SD 7.09]	Trunk adipose tissue: 8.57 [SD 4.80] kg, 21.8% [SD 8.93]		RQ variance: 0.008 [SD 0.005]	Groups had different fat mass (%) and trunk fat (%), but similar fat mass (kg) and MetF. This suggests no association
					Women	25 (0/25)	38.0 [SD 15.7]	Fat mass: 20.8 [SD 8.6] kg (P 0.06 vs. men), 33.1% [SD 8.1] (P < 0.001 vs. men)	Trunk adipose tissue: 9.45 [SD 5.20] kg (P 0.54 vs. men), 30.7% [SD 10.7] (P 0.003 vs. men)		RQ variance: 0.008 [SD 0.007]; (P = 0.795 vs. men)
Amador et al. (2020)	82	Eight weeks of exercise training	∆RQ = insulin stimulated RQ – fasting RQ	Fat mass: dual-energy X-ray absorptiometry	Without family history of diabetes	10 (10/0)	22.5 [SEM 0.81]		Waist-to-hip ratio change: (pre training 0.89 [SEM 0.01]; post training 0.87 [SEM 0.01]) (P 0.02 vs. Pre training).		MetF did not change (pre: 0.07 [SEM 0.01]; post: 0.09 [SEM 0.02])	The decrease in waist-to-hip ratio during training were not accompanied by changes in MetF. This suggests no association
					With family history of diabetes	10 (10/0)	23.4 [SEM 0.86]		Waist-to-hip ratio change: (pre training 0.86 [SEM 0.01]; post training 0.84 [SEM 0.01]) (P 0.02 vs. Pre training).		MetF did not change (pre: 0.08 [SEM 0.02]; post: 0.11 [SEM 0.02])
Berk et al. (2006)	61	6 days of low-fat diet (LF) and high-fat diet (HF)	Fasting RQ swtich from LF to HFD	Dual-energy X-Ray absosptiometry and magnetic resonance	African-American	21 (0/21)	32.8 [SD] 7.4)	Fat mass: 29.3 [SD 14.2] kg, 29.3% [SD 14.2]	Waist-to-hip ratio: 0.84 [SD 0.09], viceral adipose tissue: 60 [SD 44] cm2, subcutaneous adipose tissue: 216 [SD 111] cm2.	-	Fasting RQ: LF 0.862 [SD 0.02] HF 0.849 [SD 0.01] (P=0.42)	Groups had similar total adipose tissue and adipose tissue distribution, but different MetF. This suggests no association
					Caucasian	21 (0/21)	34.9 [SD 6.9]	Fat mass: 29.1 [SD 15.6] kg, 36,5% [SD 11.9]	Waist-to-hip ratio: 0.83 [SD 0.12], viceral dipose tissue: 68 [SD 36] cm2, subcutaneous adipose tissue: 205 [SD 99] cm2.	-	Fasting RQ: LF 0.872 [SD 0.02] HF 0.818 [SD 0.01] (P=<0.01)
											Diet by race interaction Fasting RQ (P= 0.10).
		Different insulin levels	RQ switch from baseline to low insulin and high insulin	Dual-energy X-Ray absosptiometry and magnetic resonance	African-American	9 (0/9)	38 [SD 6]	Fat mass: 46.1 [SD 7.5] kg, 45,8% [SD 3.0]	Waist-to-hip ratio: 0.86 [SD 0.06], viceral adipose tissue: 107 [SD 39] cm2, subcutaneous adipsoe tissue: 421 [SD 90] cm2.	-	RQ baseline: 0.828 [SD 0.02], low insulin: 0.780 [SD 0.01], high insulin: 0.815 [SD 0.02]	Groups had similar total adipose tissue and adipose tissue distribution, but different MetF. This suggests no association
					Caucasian	9 (0/9)	35 [SD 7]	Fat mass: 40.7 [SD 6.4] kg, 45,5% [SD 2.8]	Waist-to-hip ratio: 0.79 [SD 0.07], viceral adipose tissue: 122 [SD 56] cm2, subcutaneous adipose tissue: 364 [SD 55] cm2.	-	RQ baseline: 0.743 [SD 0.02], low insulin: 0.728 [SD 0.03], high insulin: 0.764 [SD 0.02]. (Difference vs African-american: P= 0.01)
											insulin levels by race interaction RQ (P= 0.25)
		Epinephrine infusion	RQ switch from baseline to epinephrine infusion	Densitometry and magnetic resonance	African-American	9 (0/9)	38 [SD 7]	Fat mass: 36.4 [SD 10.2] kg, 40,7% [SD 6.6]	Waist-to-hip ratio: 0.83 [SD 0.07], viceral adipose tissue: 74 [SD 53] cm2, subcutaneous adipose tissue: 320 [SD 2.6] cm2.	-	RQ baseline: 0.916 [SD 0.02], epinephrine infusion: 0.896 [SD 0.03] (P= 0.53)	Groups had similar total adipose tissue and adipose tissue distribution, but different MetF. This suggests no association.
					Caucasian	8 (0/8)	36 [SD 8]	Fat mass: 37.1 [SD 7.7] kg, 42,9% [SD 4.6]	Waist-to-hip ratio: 0.86 [SD 0.08], viceral adipose tissue: 109 [SD 62], subcutaneous adipose tissue: 339 [SD 142] cm2.	-	RQ baseline: 0.939 [SD 0.02], epinephrine infusion: 0.826 [SD 0.03] (P= <0.01)
											Time point by race interactio RQ: P= 0.06
Bak et al. (2018)	61	Randomized crossover / 12 h fasting and 72 h fasting	Fasting RQ and switch with clamp	Dual-energy X-Ray absosptiometry	Lean	9 (9/0)	24 [range 21-33]	Total fat mass: 10.2 [range 7.4 - 14.0]	-	-	Fasting RQ 12h: 0.82 [SD 0.04], 12h + insulin: 0.85 [SD 0.04] (P= <0.05). Fasting RQ 72h: 0.74 [SD 0.02], 72h + insulin: 0.73 [SD 0.01] (P= ns).	Obese group had major total adipose tissue and less MetF in comparison with lean group. This suggests association.
					Obese	9 (9/0)	24 [range 21-35]	Total fat mass: 41.1 [range 34.1 - 54.7]	-	-	Fasting RQ 12h: 0.80 [SD 0.03], 12h + insulin: 0.81 [SD 0.03] (P= ns). Fasting RQ 72h: 0.74 [SD 0.01], 72h + insulin: 0.73 [SD 0.02] (P= <0.05).
Data are mean with standard deviation (SD) or standard error of the mean (SEM), frequencies or percentages. *The method to measure waist circumference or waist-to-hip ratio was only mentioned by Lightowler et al. (2019), it was tape measure; however, we assumed that tape measure was used in all reports, because that is the standard procedure. ∆RQ, change in respiratory quotient; 95%CI, 95% confid…
													Not possible to determine	0	2	0
													Yes association	8	8	0
													No association	9	5	1
													TOTAL	17	13	1

## Sheet: Supplementary Table 4
Supplementary Table 2. Summary of studied excluded from the analysis, sorted by date.
Reference	PMID	Methodological quality (%)	Study design	n	Sex	Index of metabolic flexibility	Adipose tissue characteristic	Reason for exclusion
Danaher et al. (2019)	31635368	57	Observational cross-sectional	147	Men and women	∆RQ = postprandial RQ – fasting RQ	Total fat mass, waist circumference, hip circumference	Design does not allow to determine association
Aghamohammadi et al. (2019)	31405705	64	Observational cross-sectional	300	Women	Fasting RQ	Waist circumference, fat mass index, hip circumference	Indicator of MetF other than ∆RQ
Eelderink et al. (2019)	30997492	79	Crossover trial	45	Men and women	∆RQ = postprandial RQ – fasting RQ	Total fat mass, waist circunference, hip circumference	Design does not allow to determine association
Saito et al. (2019)	30669411	82	Randomized-controlled trial	20	Men and women	Night RQ	Total fat mass	Indicator of MetF other than ∆RQ
Levy et al. (2018)	30368978	64	Observational cross-sectional	74	Men and women	Fasting RQ	Total fat mass	Indicator of MetF other than ∆RQ
Miller et al. (2018)	30203432	54	Observational cross-sectional	35	Men and women	Fasting RQ	Total fat mass	Indicator of MetF other than ∆RQ
Mele et al. (2018)	30139687	61	Observational cross-sectional	220	Men and women	Fasting RQ	Total fat mass, waist circumference	Indicator of MetF other than ∆RQ
Arner et al.(2018)	29861390	79	Observational cross-sectional	54	Women	Fasting RQ	Adipocyte cell volume	Indicator of MetF other than ∆RQ
Katzmarzyk et al. (2018)	10372716	43	Observational cross-sectional	90	Men and women	Sleep RQ	Total fat mass	Indicator of MetF other than ∆RQ
Gilbertson et al. (2018)	29762253	57	Randomized-controlled trial	31	Men and women	∆RQ = postprandial RQ – fasting RQ	Total fat mass	Design does not allow to determine association
Hübers et al. (2019)	29670259	57	Observational cross-sectional	377	Men and women	Fasting RQ	Total fat mass, waist circumference, subcutaneous adipose tissue, visceral adipose tissue	Indicator of MetF other than ∆RQ
Wang et al. (2018)	29438540	82	Randomized-controlled trial	36	Men and women	Fasting RQ	Total fat mass	Indicator of MetF other than ∆RQ
Broskey et al.(2018)	29307520	57	Observational cross-sectional	106	Men and women	Sleep RQ	Total fat mass	Indicator of MetF other than ∆RQ
Basolo et al. (2018)	29305947	57	Observational cross-sectional	61	Men and women	24h RQ with FQ	Total fat mass	Indicator of MetF other than ∆RQ
Heinitz et al. (2018)	29300902	61	Observational cross-sectional	56	Men and women	24h RQ with FQ	Total fat mass, waist circumference	Indicator of MetF other than ∆RQ
El Ghoch et al. (2018)	29114979	64	Non-radomized trial	38	Men and women	Fasting RQ	Total fat mass, waist circumference	Indicator of MetF other than ∆RQ
Poggiogalle et al. (2018)	28975572	64	Observational cross-sectional	37	Men and women	Fasting RQ	Total fat mass	Indicator of MetF other than ∆RQ
Versteeg et al. (2018)	28811653	71	Randomized-controlled trial	23	Men	Fasting RQ	Total fat mass	Indicator of MetF other than ∆RQ
Hopkins et al. (2017)	28657427	64	Observational cross-sectional	949	Women	Fasting RQ	Total fat mass, waist circumference, fat mass index, hip circumference	Indicator of MetF other than ∆RQ
Schubert et al. (2017)	28633001	75	Randomized-controlled trial	30	Men and women	Fasting RQ	Total fat mass, waist circumference	Indicator of MetF other than ∆RQ
Clamp et al. (2017)	28628125	68	Observational cross-sectional	56	Women	Fasting RQ	Total fat mass, waist circumference	Indicator of MetF other than ∆RQ
Blauw et al. (2017)	28626215	64	Observational cross-sectional	1246	Men and women	Fasting RQ	Total fat mass	Indicator of MetF other than ∆RQ
Brouwers et al. (2017)	28620012	46	Observational cross-sectional	35	Men	∆RQ = insulin stimulated RQ – fasting RQ	Total fat mass, waist circumference	Methodological quality <60%
Coutinho et al. (2018)	28446382	89	Randomized-controlled trial	35	Men and women	Fasting RQ	Total fat mass	Indicator of MetF other than ∆RQ
Pathak et al. (2017a)	28378846	64	Observational cross-sectional	86	Men and women	Fasting RQ	Total fat mass	Indicator of MetF other than ∆RQ
Pathak et al. (2017b)	28359360	64	Observational cross-sectional	48	Male and female	Fasting RQ, ∆RQ = postprandial RQ – fasting RQ	Total fat mass	Design does not allow to determine association
Bajpeyi et al. (2017)	28285649	71	Randomized-controlled trial	23	Men and women	∆RQ = insulin stimulated RQ – fasting RQ	Total fat mass	Design does not allow to determine association
Peterson et al. (2017)	28262678	57	Non-radomized trial	29	Men	∆RQ = awake RQ – sleep RQ, ∆RQ = insulin stimulated RQ – fasting RQ	Total fat mass, visceral adipose tissue, liver fat	Methodological quality <60%
Batista et al. (2017)	27598979	68	Randomized trial	37	Women	Fasting RQ	Total fat mass, waist circumference	Indicator of MetF other than ∆RQ
Arciero et al. (2016)	27483317	82	Non-radomized trial	24	Men and women	Fasting RQ	Total fat mass, waist circumference, visceral adipose tissue, abdominal adipose tissue	Indicator of MetF other than ∆RQ
Hibi et al. (2016)	27430878	54	Observational cross-sectional	21	Men	24h RQ with FQ	Total fat mass, brown adipose tissue	Indicator of MetF other than ∆RQ
Hall et al. (2016)	27385608	54	Non-radomized trial	17	Men	∆24h RQ	Total fat mass	Methodological quality <60%
Most et al. (2016)	27194304	82	Randomized-controlled trial	42	Men and women	Fasting RQ, ∆RQ = postprandial RQ – fasting RQ	Total fat mass, visceral adipose tissue, upper body fat, lower body fat	Design does not allow to determine association
Pujia et al. (2016)	26742056	61	Observational cross-sectional	132	Men and women	Fasting RQ	Waist circumference, hip circumference	Indicator of MetF other than ∆RQ
Shook et al. (2016)	26603877	61	Non-radomized trial	419	Men and women	Fasting RQ	Total fat mass	Indicator of MetF other than ∆RQ
Hansen et al. (2016)	26496769	57	Non-radomized trial	43	Men and women	Fasting RQ, ∆RQ = insulin stimulated RQ – fasting RQ	Total fat mass, visceral adipose tissue	Methodological quality <60%
Müller et al. (2015)	26399868	64	Randomized-controlled trial	32	Men	Fasting RQ	Total fat mass, subcutaneous adipose tissue, visceral adipose tissue, arms fat, legs fat, trunk fat	Indicator of MetF other than ∆RQ
Siervo et al. (2016)	26233884	71	Observational cross-sectional	3442	Men and women	Fasting RQ	Waist circumference, subcutaneous adipose tissue, visceral adipose tissue, fat mass index	Indicator of MetF other than ∆RQ
Kardinaal et al. (2015)	26198450	57	Non-radomized trial	20	Men	Fasting RQ	Total fat mass, waist circumference	Indicator of MetF other than ∆RQ
Arad et al. (2015)	26112241	57	Randomized-controlled trial	28	Women	∆RQ = insulin stimulated RQ – fasting RQ	Total fat mass, subcutaneous adipose tissue, visceral adipose tissue	Methodological quality <60%
Piaggi et al. (2015)	26086330	71	Observational cross-sectional	107	Men and women	24h RQ with FQ, sleep RQ, daily RQ	Total fat mass	Indicator of MetF other than ∆RQ
Gepner et al. (2016)	25823387	57	Randomized-controlled trial	40	Men	Fasting RQ	Waist circumference, abdominal adipose tissue	Indicator of MetF other than ∆RQ
Janssens et al. (2015)	25740906	89	Randomized-controlled trial	60	Men and women	Fasting RQ	Total fat mass, waist-to-hip ratio	Indicator of MetF other than ∆RQ
Montalcini et al. (2014)	25470378	57	Observational cross-sectional	35	Men and women	Fasting RQ	Total fat mass, waist circumference	Indicator of MetF other than ∆RQ
Bergouignan et al. (2014)	24714529	68	Crossover trial	38	Men and women	Sleep RQ, waking RQ	Total fat mass	Indicator of MetF other than ∆RQ
Most et al. (2014)	24317366	75	Crossover trial	18	Men and women	∆RQ = postprandial RQ – fasting RQ	Total fat mass, waist-to-hip ratio	Design does not allow to determine association
Thalacker et al. (2014)	24130332	61	Observational cross-sectional	124	Men and women	Fasting RQ	Total fat mass, waist circumference	Indicator of MetF other than ∆RQ
Rondanelli, 2013.	24015698	93	Randomized-controlled trial	37	Men and women	Fasting RQ	Total fat mass, waist circumference, hip circumference, skinfold thickness	Indicator of MetF other than ∆RQ
Wilms et al. (2013)	23824425	61	Observational cross-sectional	28	Women	Fasting RQ	Total fat mass	Indicator of MetF other than ∆RQ
Isacco et al. (2013)	23531714	64	Randomized trial	21	Women	Exercise RQ	Total fat mass, waist circumference, abdominal adipose tissue, lower body fat	Indicator of MetF other than ∆RQ
Wijngaarden et al. (2013)	23512807	50	Randomized-controlled trial	26	Men and women	Fasting RQ, ∆RQ = postprandial RQ – fasting RQ	Waist circumference	Methodological quality <60%
Straczkowski et al. (2013)	23419601	57	Observational cross-sectional	84	Men and women	∆RQ = insulin stimulated RQ – fasting RQ	Total fat mass, waist circumference	Methodological quality <60%
Piaggi et al. (2013)	23418317	71	Observational longitudinal	612	Men and women	Sleep RQ, daily RQ	Total fat mass	Indicator of MetF other than ∆RQ
Pasanisi et al. (2013)	23393181	57	Observational cross-sectional	38	Women	Fasting RQ	Total fat mass, brown adipose tissue	Indicator of MetF other than ∆RQ
Rondanelli et al. (2013)	23271695	86	Randomized-controlled trial	86	Men and women	Fasting RQ	Total fat mass, waist circumference, hip circumference	Indicator of MetF other than ∆RQ
Morinaka et al. (2012)	22738323	57	Observational longitudinal	103	Women	Fasting RQ	Total fat mass	Indicator of MetF other than ∆RQ
Ortega et al. (2011)	21730221	75	Non-radomized trial	83	Women	Fasting RQ	Total fat mass, waist circumference, hip circumference, waist-to-hip ratio	Indicator of MetF other than ∆RQ
Galgani et al. (2012)	21681225	61	Non-radomized trial	20	Men	Fasting RQ, exercise RQ	Total fat mass	Indicator of MetF other than ∆RQ
Hochstenbach-Waelen et al. (2011)	21272400	54	Randomized-controlled trial	81	Men and women	Fasting RQ	Waist-to-hip ratio	Indicator of MetF other than ∆RQ
Rosado et al. (2010)	21150196	75	Observational longitudinal	60	Women	Fasting RQ, postprandial RQ	Total fat mass, waist circumference	Indicator of MetF other than ∆RQ
Egert et al. (2011)	20924595	93	Crossover trial	6	Women	Fasting RQ	Total fat mass	Indicator of MetF other than ∆RQ
Gluck et al. (2011)	20864947	61	Observational cross-sectional	129	Men and women	Sleep RQ	Total fat mass	Indicator of MetF other than ∆RQ
Siri-Tarino et al. (2011)	20559299	61	Non-radomized trial	95	Men	Fasting RQ	Total fat mass, waist circumference, trunk fat	Indicator of MetF other than ∆RQ
Alfenas et al. (2010)	20414547	46	Randomized-controlled trial	106	Men and women	Fasting RQ	Total fat mass	Indicator of MetF other than ∆RQ
Li et al. (2010)	20142823	86	Randomized-controlled trial	36	Women	Fasting RQ	Total fat mass, waist circumference	Indicator of MetF other than ∆RQ
Barwell et al. (2009)	19501861	64	Non-radomized trial	55	Women	Fasting RQ	Total fat mass, waist circumference, trunk fat, legs fat, upper body fat	Indicator of MetF other than ∆RQ
Paschalis et al. (2010)	19422638	61	Observational cross-sectional	22	Women	Fasting RQ	Total fat mass	Indicator of MetF other than ∆RQ
Fitch et al. (2009)	19375582	71	Observational cross-sectional	146	Men and women	Fasting RQ	Total fat mass, waist circumference, waist-to-hip ratio, hip circumference, subcutaneous adipose tissue, visceral adipose tissue	Indicator of MetF other than ∆RQ
Sharpe et al. (2009)	19183415	89	Observational cross-sectional	31	Men	Fasting RQ	Total fat mass	Indicator of MetF other than ∆RQ
Hursel et al (2009)	19176733	89	Randomized-controlled trial	80	Men and women	Fasting RQ	Total fat mass, waist circumference	Indicator of MetF other than ∆RQ
Dellava et al. (2009)	19107831	57	Observational cross-sectional	34	Women	Fasting RQ	Total fat mass, trunk fat, legs fat, arms fat	Indicator of MetF other than ∆RQ
Sparks et al. (2009)	19038471	54	Observational cross-sectional	56	Men	∆RQ = insulin stimulated RQ – fasting RQ	Total fat mass, adipocyte cell volume	Methodological quality <60%
Weyrich et al (2008)	19014491	68	Observational longitudinal	917	Men and women	Fasting RQ	Total fat mass, waist-to-hip ratio	Indicator of MetF other than ∆RQ
Bosy-Westphal et al (2008)	18541558	68	Observational cross-sectional	258	Men and women	Fasting RQ	Total fat mass	Indicator of MetF other than ∆RQ
Jocken et al. (2008)	18249203	64	Observational cross-sectional	103	Men and women	Fasting RQ	Total fat mass, waist-to-hip ratio	Indicator of MetF other than ∆RQ
Berk et al. (2008)	18223635	71	Non-radomized trial	17	Women	Fasting RQ	Total fat mass, subcutaneous adipose tissue, visceral adipose tissue	Indicator of MetF other than ∆RQ
Meugnier et al. (2007)	18070749	57	Non-radomized trial	8	Women	Fasting RQ	Total fat mass, waist circumference, waist-to-hip ratio, subcutaneous adipose tissue, visceral adipose tissue	Indicator of MetF other than ∆RQ
Auvichayapat et al. (2008)	18006026	75	Randomized-controlled trial	60	Men and women	Fasting RQ	Total fat mass, waist circumference, hip circumference, waist-to-hip ratio	Indicator of MetF other than ∆RQ
Del Genio et al. (2007)	18000718	68	Non-radomized trial	40	Men and women	Fasting RQ	Total fat mass, waist circumference	Indicator of MetF other than ∆RQ
Chaput et al. (2007)	17651864	64	Non-radomized trial	11	Men	Fasting RQ	Total fat mass, waist circumference	Indicator of MetF other than ∆RQ
Marra et al. (2007)	17517450	61	Observational cross-sectional	80	Women	Fasting RQ	Total fat mass	Indicator of MetF other than ∆RQ
Loos et al. (2007)	17209173	50	Observational cross-sectional	391	Men and women	Fasting RQ	Total fat mass, waist circumference, subcutaneous adipose tissue, visceral adipose tissue, abdominal adipose tissue, skinfold thickness, trunk fat	Indicator of MetF other than ∆RQ
Jacobson et al. (2006)	17158439	57	Observational cross-sectional	426	Men and women	Fasting RQ	Total fat mass	Indicator of MetF other than ∆RQ
Jocken et al. (2007)	17130852	57	Observational cross-sectional	108	Men and women	Fasting RQ	Total fat mass, waist-to-hip ratio	Indicator of MetF other than ∆RQ
Pannacciulli et al. (2007)	17823426	64	Observational cross-sectional	46	Men and women	Fasting RQ	Total fat mass	Indicator of MetF other than ∆RQ
Højlund et al. (2006)	16609880	54	Observational cross-sectional	51	Men and women	Fasting RQ, Insulin stimulated RQ	Total fat mass	Indicator of MetF other than ∆RQ
Loos et al. (2006)	16231024	50	Observational cross-sectional	678	Men and women	Fasting RQ	Total fat mass	Indicator of MetF other than ∆RQ
Rizzo te al. (2005)	16117810	46	Observational cross-sectional	20	Women	Fasting RQ	Total fat mass	Indicator of MetF other than ∆RQ
Kien et al. (2005)	16087974	64	Randomized-controlled trial	43	Men and women	Fasting RQ	Total fat mass	Indicator of MetF other than ∆RQ
Westerterp-Plantenga et al. (2005)	16076989	82	Randomized-controlled trial	76	Men and women	Fasting RQ	Total fat mass, waist circumference	Indicator of MetF other than ∆RQ
Haas et al. (2005)	15817868	68	Observational longitudinal	106	Women	Fasting RQ	Total fat mass, skinfold thickness	Indicator of MetF other than ∆RQ
Lejeune et al. (2005)	15788122	71	Randomized-controlled trial	140	Men and women	Fasting RQ	Total fat mass, waist circumference, waist-to-hip ratio	Indicator of MetF other than ∆RQ
Heilbronn et al. (2005)	15640462	61	Non-radomized trial	16	Men and women	Fasting RQ	Total fat mass	Indicator of MetF other than ∆RQ
Lazarin et al. (2004)	15090629	57	Observational cross-sectional	44	Men and women	∆RQ = postprandial RQ – fasting RQ	Total fat mass, waist circumference	Methodological quality <60%
Doucet et al. (2004)	15070937	64	Non-radomized trial	15	Men	Fasting RQ	Total fat mass, waist circumference	Indicator of MetF other than ∆RQ
Ukkola et al. (2004)	15042134	71	Non-radomized trial	24	Men	Fasting RQ	Total fat mass, subcutaneous adipose tissue, visceral adipose tissue, abdominal adipose tissue	Indicator of MetF other than ∆RQ
Westerterp-Plantenga et al. (2004)	14710168	64	Randomized-controlled trial	148	Men and women	Fasting RQ	Total fat mass, waist circumference	Indicator of MetF other than ∆RQ
Lejeune et al. (2003)	14634680	71	Randomized-controlled trial	24	Men	Fasting RQ	Total fat mass	Indicator of MetF other than ∆RQ
Stratton et al. (2003)	12888639	61	Crossover trial	6	Men	Fasting RQ	Total fat mass	Indicator of MetF other than ∆RQ
Kamphuis et al. (2003)	12821971	75	Randomized-controlled trial	54	Men and women	Fasting RQ	Total fat mass	Indicator of MetF other than ∆RQ
Nielsen et al. (2003)	12671047	68	Non-radomized trial	50	Men and women	Fasting RQ	Total fat mass, waist-to-hip ratio, subcutaneous adipose tissue, visceral adipose tissue, adipocyte cell volume	Indicator of MetF other than ∆RQ
Macho-Azcarate et al. (2002)	12439644	54	Observational cross-sectional	15	Women	∆RQ during exercise	Total fat mass, waist circumference, waist-to-hip ratio	Design does not allow to determine association
Larsen et al. (2002)	12324291	71	Randomized-controlled trial	20	Men	Sleep RQ	Total fat mass	Indicator of MetF other than ∆RQ
Christiansen et al. (2002)	11943838	64	Observational cross-sectional	36	Men and women	Fasting RQ	Waist-to-hip ratio, abdominal adipose tissue	Indicator of MetF other than ∆RQ
Fruehwald-Schultes et al. (2002)	11912566	68	Crossover trial	15	Men	Fasting RQ	Total fat mass	Indicator of MetF other than ∆RQ
Ukkola et al. (2001)	11641751	54	Non-radomized trial	24	Men	Fasting RQ	Total fat mass	Indicator of MetF other than ∆RQ
Das et al. (2001)	11385075	61	Non-radomized trial	40	Men and women	Fasting RQ	Total fat mass	Indicator of MetF other than ∆RQ
Buemann et al. (2000)	11126205	64	Randomized-controlled trial	39	Men and women	24h RQ with FQ	Total fat mass	Indicator of MetF other than ∆RQ
Lammert et al. (2000)	11029975	61	Randomized-controlled trial	20	Men	24h RQ with FQ	Total fat mass	Indicator of MetF other than ∆RQ
Hainer et al. (2000)	10951545	68	Non-radomized trial	28	Women	Fasting RQ	Total fat mass	Indicator of MetF other than ∆RQ
Mott et al. (2000)	10950823	64	Observational cross-sectional	21	Men and women	Fasting RQ	Total fat mass	Indicator of MetF other than ∆RQ
Goris et al. (2000)	10918463	64	Non-radomized trial	50	Men and women	Fasting RQ	Total fat mass	Indicator of MetF other than ∆RQ
Blanc et al. (2000)	10852455	64	Non-radomized trial	16	Men and women	∆RQ = postprandial RQ – fasting RQ	Total fat mass	Design does not allow to determine association
Benedetti et al. (2000)	10763909	54	Non-radomized trial	15	Men and women	Fasting RQ	Total fat mass	Indicator of MetF other than ∆RQ
Imbeault et al. (2000)	10759876	61	Observational cross-sectional	20	Men	Fasting RQ	Total fat mass, waist circumference, subcutaneous adipose tissue, visceral adipose tissue, adipocyte cell volume	Indicator of MetF other than ∆RQ
Davis et al. (2000)	10634391	61	Observational cross-sectional	16	Men and women	Exercise RQ	Total fat mass	Indicator of MetF other than ∆RQ
Kelley et al. (1999)	10600804	57	Observational cross-sectional	56	Men and women	∆RQ = insulin stimulated leg RQ – fasting leg RQ	Total fat mass, thigh fat	Methodological quality <60%
Katzmarzyk et al. (1999)	10372716	68	Observational cross-sectional	582	Men and women	Fasting RQ	Total fat mass	Indicator of MetF other than ∆RQ
Paolisso et al. (1999)	10573439	54	Randomized-controlled trial	16	Women	Fasting RQ	Total fat mass, waist-to-hip ratio	Indicator of MetF other than ∆RQ
Murayama et al. (1999)	10048798	54	Observational longitudinal	16	Men and women	Fasting RQ	Total fat mass	Indicator of MetF other than ∆RQ
Foster et al. (1999)	9925117	46	Non-radomized trial	106	Women	Fasting RQ	Total fat mass	Indicator of MetF other than ∆RQ
Simoneau et al. (1998)	9837864	50	Observational cross-sectional	18	Men and women	Fasting leg RQ	Total fat mass	Indicator of MetF other than ∆RQ
Buemann et al. (1998)	9756245	57	Non-radomized trial	16	Women	∆RQ = 23h RQ – FQ	Total fat mass	Design does not allow to determine association
Snitker et al. (1998)	9725805	54	Non-radomized trial	44	Men and women	Night RQ	Total fat mass, waist circumference, waist-to-hip ratio	Indicator of MetF other than ∆RQ
Cooling et al. (1998)	9705018	57	Non-radomized trial	16	Men and women	Fasting RQ	Total fat mass	Indicator of MetF other than ∆RQ
Catalano et al. (1998)	9704782	61	Observational longitudinal	22	Women	Fasting RQ	Total fat mass, waist-to-thigh ratio	Indicator of MetF other than ∆RQ
Silberbauer et al. (1998)	9625278	54	Observational cross-sectional	40	Men	Fasting RQ	Total fat mass	Indicator of MetF other than ∆RQ
Mott et al. (1998)	9593781	61	Observational cross-sectional	12	Men and women	Fasting RQ	Total fat mass	Indicator of MetF other than ∆RQ
Jakicic et al. (1998)	9539192	64	Observational cross-sectional	41	Women	Fasting RQ	Total fat mass	Indicator of MetF other than ∆RQ
Jensen et al. (1998)	9451628	54	Observational cross-sectional	17	Men and women	Fasting RQ, leg RQ	Total fat mass	Indicator of MetF other than ∆RQ
Chagnon et al. (1997)	9392003	64	Observational cross-sectional	297	Men and women	Fasting RQ	Total fat mass, skinfold thickness	Indicator of MetF other than ∆RQ
Mingrone et al. (1997)	9389896	61	Observational cross-sectional	10	Men	∆RQ = insulin stimulated RQ – fasting RQ	Total fat mass	Design does not allow to determine association
Couet et al. (1997)	15481762	46	Crossover trial	5	Men	Fasting RQ	Total fat mass	Indicator of MetF other than ∆RQ
Sipiläinen et al. (1997)	9253345	71	Observational cross-sectional	170	Men and women	Fasting RQ	Total fat mass, waist circumference, waist-to-hip ratio	Indicator of MetF other than ∆RQ
Niskanen et al. (1997)	9130029	75	Observational cross-sectional	45	Men and women	Fasting RQ	Total fat mass	Indicator of MetF other than ∆RQ
Valtueña et al. (1997)	9130022	57	Non-radomized trial	8	Men and women	Fasting RQ	Total fat mass	Indicator of MetF other than ∆RQ
Cordain et al. (1997)	9100213	54	Crossover trial	14	Men	Fasting RQ	Total fat mass, skinfold thickness	Indicator of MetF other than ∆RQ
Foster et al. (1997)	9061709	64	Observational cross-sectional	166	Women	Fasting RQ	Total fat mass	Indicator of MetF other than ∆RQ
Sipiläinen et al. (1997)	8971085	71	Observational cross-sectional	170	Men and women	Fasting RQ	Total fat mass, waist circumference, waist-to-hip ratio	Indicator of MetF other than ∆RQ
Van Etten et al. (1994)	7723641	57	Non-radomized trial	21	Men	Fasting RQ	Total fat mass	Indicator of MetF other than ∆RQ
Tataranni et al. (1994)	7706588	64	Observational cross-sectional	223	Men and women	Fasting RQ	Total fat mass, waist-to-thigh ratio	Indicator of MetF other than ∆RQ
Dériaz et al. (1994)	7509349	68	Observational cross-sectional	271	Men and women	Fasting RQ	Total fat mass	Indicator of MetF other than ∆RQ
Buemann et al. (1994)	8289666	50	Observational cross-sectional	34	Women	Sleep RQ	Total fat mass, waist-to-hip ratio	Indicator of MetF other than ∆RQ
Bosselaers et al. (1994)	8279388	46	Observational cross-sectional	20	Men and women	24h RQ, sleep RQ	Total fat mass	Indicator of MetF other than ∆RQ
Krahn et al. (1993)	8454812	43	Non-radomized trial	10	Women	Fasting RQ	Total fat mass	Indicator of MetF other than ∆RQ
Froidevaux et al. (1993)	8416662	61	Non-radomized trial	10	Women	Fasting RQ	Total fat mass	Indicator of MetF other than ∆RQ
Buemann et al. (1992)	1476175	50	Observational cross-sectional	16	Women	24h RQ with FQ, sleep RQ	Total fat mass, waist-to-hip ratio	Indicator of MetF other than ∆RQ
Schwarz et al. (1992)	1566826	61	Crossover trial	23	Women	∆RQ = postprandial RQ – fasting RQ	Total fat mass	Design does not allow to determine association
Schulz et al. (1991)	1996628	57	Observational cross-sectional	63	Men	Fasting RQ	Total fat mass	Indicator of MetF other than ∆RQ
Zurlo et al. (1990)	2240203	54	Observational longitudinal	152	Men and women	24h RQ with FQ	Total fat mass	Indicator of MetF other than ∆RQ
Keim et al. (1990)	2352481	57	Non-radomized trial	10	Women	Fasting RQ	Total fat mass	Indicator of MetF other than ∆RQ
McCargar et al. (1989)	2658535	64	Non-radomized trial	6	Men	Fasting RQ	Total fat mass	Indicator of MetF other than ∆RQ
McNeill et al. (1988)	3235264	32	Crossover trial	11	Women	Fasting RQ	Total fat mass	Indicator of MetF other than ∆RQ
Bahendeka et al. (1987)	3304593	50	Observational cross-sectional	37	Men and women	Fasting RQ chamber	Total fat mass	Indicator of MetF other than ∆RQ
Bogardus et al. (1981)	7263859	57	Non-radomized trial	8	Women	Fasting RQ, exercise RQ	Total fat mass	Indicator of MetF other than ∆RQ
Phinney et al. (1980)	7000826	50	Non-radomized trial	6	Men and women	Exercise RQ	Total fat mass	Indicator of MetF other than ∆RQ
Waldman et al. (2021)	34477469	86	Randomized-controlled trial	23	Women	Exercise RQ	Total fat mass	Indicator of MetF other than ∆RQ
Hummel et al. (2021)	34404813	79	Observational cross-sectional	192	Men and women	Fasting RQ	Total adipose tissue, intrahepatic fat, viceral adipose tissue, subcutaneous adipose tissue lower extremity	Indicator of MetF other than ∆RQ
Gould et al. (2021)	34280938	75	Crossover trial	19	Women	Fasting RQ	Total fat mass, trunk fat	Indicator of MetF other than ∆RQ
Chávez-Guevara et al. (2021)	34209545	75	Observational cross-sectional	21	Men	Exercise RQ	Total fat mass	Indicator of MetF other than ∆RQ
De Carvalho et al. (2021)	33051044	86	Randomized-controlled trial	24	Women	Fasting RQ	Total fat mass	Indicator of MetF other than ∆RQ
Amaro-Gahete et al (2021)	33643072	82	Randomized-controlled trial	12	Men	Fasting RQ	Total fat mass, waist circunference	Indicator of MetF other than ∆RQ
Basolo et al. (2020)	33643072	71	Observational cross-sectional	70	Men and women	24h RQ, sleep RQ	Total fat mass, trunk fat, leg fat, waist circunference, waist-thigh circunference, adipocyte cell volume	Indicator of MetF other than ∆RQ
Li et al. (2020)	31939006	79	Observational longitudinal	97	Men and women	Fasting RQ	Total fat mass, waist circunference	Indicator of MetF other than ∆RQ
Thomas et al. (2020)	31869355	64	Non-radomized trial	21	Men and women	Fasting RQ	Total fat mass, android fat, gynoid fat, waist circunference	Indicator of MetF other than ∆RQ
Ribeiro de Souza et al. (2019)	31221289	75	Observational cross-sectional	52	Men and women	Fasting RQ	Total fat mass, waist circunference	Indicator of MetF other than ∆RQ
Bakker et al. (2015)	25316433	57	Non-radomized trial	24	Men	Fasting RQ, Insulin stimulated RQ	Total fat mass, waist circunference, visceral fat, subcutaneous fat	Indicator of MetF other than ∆RQ
Carstens et al. (2013)	23317295	71	Observational cross-sectional	180	Women	Fasting RQ, FQ	Total fat mass, waist circunference, visceral adipose tissue, subcutaneous adipose tissue	Indicator of MetF other than ∆RQ
Whytock et al. (2021)	32789769	57	Non-radomized trial	21	Men and women	Fasting RQ, ∆RQ = postprandial RQ – fasting RQ	Total fat mass, trunk fat, trunk/leg fat, waist circunference, visceral adipose tissue	Methodological quality <60%
Nellemann (2012)	21959346	57	Observational cross-sectional	31	Women	∆RQ = insulin stimulated RQ – fasting RQ	Total fat mass, waist-to-hip ratio, lower body fat, upper body fat	Methodological quality <60%
Zemel (2008)	18950508	82	Randomized trial	338	Men and women	Fasting RQ	Total fat mass, waist circumference, trunk fat	Indicator of MetF other than ∆RQ
Buffington (1995)	10733788	57	Observational cross-sectional	86	Women	Fasting RQ	Waist circumference, hip circumference	Indicator of MetF other than ∆RQ
RQ, respiratory quotient

## Sheet: Supplementary Table 3
Table 3. Summary of reports excluded due to methodological quality <60%
Ref./Methodol. quality	Design	∆RQ as	Method for adipose tissue&	Subjects			MetF	Adipose tissue		Interpretation
				Groups	Men/Women (n)	Age (yr)		Total amount	Distribution			Result total amount	Result distribution	Result phenotype
Brouwers (2017)/46%	Cross-sectional	∆RQ = insulin stimulated RQ – fasting RQ	FM by DXA	Healthy Control	11/0	57.6 [SD 2.5]	NAFL, T2DM-non-NAFL and T2DM + NAFL subjects showed lower MetF compared with control	FM: 27.5 [SD 1.9] kg, 28.8% [SD 1.0]	WC: 106.2 [SD 1.9] cm	Groups had similar FM and WC, but different MetF. Suggests no association		No association	No association
				NAFL	11/0	54.2 [SD 2.0]		FM: 30.7 [SD 1.2] kg, 30.0% [SD 0.7]	WC: 109.1 [SD 2.0] cm
Hansen (2016)/57%	The impact of diet-induced weight loss and weight loss due to RYGB in patients with and without T2D	Fasting RQ, ∆RQ = insulin stimulated RQ – fasting RQ	FM by DXA and VAT not reported	OB without T2D	7/16	38 [SEM 2]	With the pronounced weight loss after surgery, RQ during insulin stimulation (clamp) increased similarly in both groups, demonstrating a higher oxidative capacity	FM: Inclusion: 50 [SEM 1]; after diet: 48 [SEM 1]; 4 months post RYGB: 41 [SEM 1]; 18 months post RYGB: 35 [SEM 2] * vs. Inclusion	VAT: Inclusion: 2.6 [SEM 0.2]; after diet: 2.3 [SEM 0.2]; 4 months post RYGB: 1.4 [SEM 0.2]; 18 months post RYGB: 0.8 [SEM 0.1] * vs. Inclusion	After significant loss of FM and VAT due to surgery, an increase in MetF is observed. However, FM was different between groups and MetF was similar. Suggest association		No association	Yes association
				T2D	5/9	41 [SEM 2]		FM: Inclusion: 45 [SEM 2]; after diet: 44 [SEM 2]; 4 months post RYGB: 35 [SEM 2]; 18 months post RYGB: 29 [SEM 2] *vs. Inclusion *vs. Without type 2 diabetes	VAT: Inclusion: 3.1 [SEM 0.5]; after diet: 2.6 [SEM 0.4]; 4 months post RYGB: 1.4 [SEM 0.2]; 18 months post RYGB: 1.0 [SEM 0.2] *vs. inclusion
Arad (2015)/57%	The effect of a 14 wk high-intensity interval training intervention or control	∆RQ = insulin stimulated RQ – fasting RQ	FM by DXA and VAT, SAT and total adipose tissue by MRI.	Healthy OW/OB High-intensity interval training	0/9	29 [SD 4]	Pre 0.14 [SD 0.04] ; Post 0.15 [SD 0.06]	FM: Pre 39.3 [SD 7.7] kg, 45.4% [SD 3.7]; Post 38.5 [SD 8.9] kg, 44.5% [SD 4.0]. Total adipose tissue: Pre 40.4 [SD 8.7] l; Post 39.2 [SD 9.4] l	VAT: Pre 1.7 [SD 0.7] l; Post 1.1 [SD 0.6] l	After significant loss of VAT, MetF was unaltered by training. Suggest no association		Not possible to determine	No association
				Healthy OW/OB Control	0/11	30 [SD 7]	Pre 0.13 [SD 0.05]; Post 0.14 [SD 0.05]	FM: Pre 37.3 [SD 7.2] kg, 45.4% [SD 5.0]; Post 36.7 [SD 9.2] kg, 44.5% [SD 8.0]. Total adipose tissue: Pre 39.3 [SD 7.8] l; Post 38.3 [SD 7.4] l	VAT: Pre 1.3 [SD 0.6] l; Post 1.2 [SD 0.6] l *vs HIIT
Straczkowski (2013)/57%	Cross-sectional	∆RQ = insulin stimulated RQ – fasting RQ	FM by BIA	Healthy NW	14/28	24.24 [SD 4.56]	0.05 [SD 0.06]	FM: 22.65% [SD 6.69]	WC: 75.34 [SD 7.58] cm	OB subjects presented grater FM and WHR than lean subjects and MetF were significantly attenuated in the OB subjects. Suggests association.		Yes association	Yes association
				Healthy OW/OB	9/33	26.05 [SD 6.80]	0.02 [SD 0.05] *vs. lean	FM: 37.54%[SD 8.44] *vs. lean	WC: 97.08 [SD 13.54] cm *vs. lean
Nellemann (2012)/57%	Cross-sectional	∆RQ = insulin stimulated RQ – fasting RQ	FM, Upperbody fat mass by DXA, VAT by CT	Healthy OW/OB Upper-body overweight/obese (UBO)	0/10	42 [SD 8]	The increase in RQ from basal during hyperinsulinemia was significant in all groups	FM: 41% [SD 3]	WC: 0.91 [SD 0.05]. Lower-body subcutaneous adipose tissue mass: 12.9 [SD 1.6] kg. Upper-body subcutaneous adipose tissue mass: 13.5 [SD 2.6] kg. VAT: 4.8 [SD 1.5]	The groups present different FM, WC and VAT and similar MetFlex. Suggest no association		No association	No association
				Healthy OW/OB Lower-body overweight/obese (LBO)	0/11	38 [SD 9]		FM: 42% [SD 2]	WC: 0.77 [SD 0.04] *vs UBO. Lower-body subcutaneous adipose tissue mass: 14.9 [SD 1.9] kg. Upper-body subcutaneous adipose tissue mass: 11.8 [SD 2.4] kg. VAT: 4.0 [SD 1.5].
				Healthy NW	0/10	39 [SD 10]		FM: 30% [SD 6] * vs LBO and UBO	WC: 0.78 [SD 0.07] *vs LBO. Lower-body subcutaneous adipose tissue mass: 8.6 [SD 2.1] *vs UBO and LBO. Upper-body subcutaneous adipose tissue mass: 5.3 [SD 1.9] *vs UBO and LBO. VAT: 2.3 [SD 1.0]
Kelley (1999)/57%	Cross-sectional	∆RQ = insulin stimulated leg RQ – fasting leg RQ	FM by DXA and thigh adipose by CT	Healthy NW	Not reported (n = 16)	Not reported	In lean subjects, infusion of insulin stimulated a significant increase in leg RQ, whereas, in OB subjects, the insulin-stimulated values for leg RQ did not differ from fasting values of leg RQ	Obese subjects had a greater FM than lean subjects	As measured by cross-sectional CT at the midthigh, obese subjects had more SAT	Obese subjects have greater FM and thigh adipose tissue and less MetF than lean subjects. Suggest association		Yes association
				Healthy OB	Not reported (n = 40)	Not reported
Wijngaarden (2013)/57%	Lean and nondiabetic OB subjects were fasted for 48 h	∆RQ = postprandial RQ – fasting RQ	Not reported	Healthy NW	2/10	27 [SEM 3]	Postmeal 0.94 [SEM 0.03]: 24h fast 0.82 [SEM 0.02]; 48h fast 0.77 [SEM 0.02]		WHR: 0.80 [SEM 0.02]	Lean subjects presented less WHR and MetF were significantly attenuated in the OB subjects. Suggests association.			Yes association
				Healthy OB	2/12	30 [SEM 3]	Postmeal 0.87 [SEM 0.01]; 24h fast 0.82 [SEM 0.02] * vs lean; 48h fast 0.78 [SEM 0.01] * vs lean		WHR: 0.87 [SEM 0.01] * vs. lean
Sparks (2009)/54%	Cross-sectional	∆RQ = postprandial RQ – fasting RQ	FM by DXA, VAT by CT and fat cell size by Multisizer-3	One group	56/0	22.6 [SD 3.2]	All factors significantly correlated with ∆RQ (fat cell size, total adipose tissue mass, VAT, deep SAT and SAT)	FM: 20.3 [SD 6.5] kg	VAT: 2.1 [SD 1.3] kg; Fat cell size: 0.6 [SD 0.2] μl	MetF had a direct correlation with FM, VAT and cell size. Suggest association.		Yes association	Yes association
Lazarin (2004)/57%	Cross-sectional	∆RQ = postprandial RQ – fasting RQ	FM by BIA	Healthy NW with parents with OB	7/16	22 [SD 2]	Equally in the two groups, insulin induced the expected increase in NPRQ.	FM: 17% [SD 6]	WC: 71 [SD 8]	Groups had diferent total FM, but similar MetF. Suggests no association		No association	Not possible to determine
				Healthy NW without parents with OB	11/10	23 [SD 3]		FM: 14% [SD 5] *vs. lean	WC: 73 [SD 6]
Whytock (2021)/57%	7 days of a high-fat (65% energy) high-calorie (+ 50% kcal) diet	Fasting RQ, ∆RQ = postprandial RQ – fasting RQ	FM, VAT and trunk fat mass by DXA	Healthy NW Men	11/0	24 [SD 4]	At baseline, there was no significant difference between males and females for MetF and this was unaltered following the high-fat high-calorie diet in both sexes	FM: Pre 11.7 [SD 3.1] kg, 16.8% [SD 4.0] *vs women; Post 11.9 [SD 3.0] kg, 16.9% [SD 3.8]	Trunk fat mass: Pre 5.4 [SD 1.4]; Post 5.6 ± 1.4. Trunk/leg fat ratio: Pre 0.87 [SD 0.13]; Post 0.92 [SD 0.17] *vs women and pre. VAT: Pre 308 [SD 45] g; Post 295 [SD 47] *vs women	Men have less FM, more VAT and trunk / leg fat ratio, however they have semilar MetF than women. Suggest no association.		No association	No association
				Healthy NW Women	0/10	25 [SD 4]		FM: Pre 17.3 [SD 4.1] kg, 28.4% [SD 3.6]; Post 17.7 [SD 4.0] kg, 29.0% [SD 3.3]	Trunk fat mass: Pre 6.7 [SD 2.0] kg; Post 6.6 [SD 2.0] kg. Trunk/leg fat ratio: Pre 0.63 [SD 0.09]; Post 0.63 [SD 0.09]. VAT: Pre 174 [SD 71] g; Post 177 [SD 22]
Peterson (2017)/57%	Overfed by 40% above baseline energy requirements for 8 weeks.	∆RQ = awake RQ – sleep RQ, ∆RQ = insulin stimulated RQ – fasting RQ	FM by DXA and VAT not reported	Healthy NW/OW/OB Pre overfeeding	29/0	27.0 [SD 5.0]	MetF as measured by respiratory chamber (awake RQ − sleep RQ) tended to be higher following overfeeding (P=0.08). MetF as measured by clamp (RQ during insulin infusion − fasting RQ) was unchanged	FM: 16.0 [SD 4.8] kg, 19.4% [SD 4.9]	VAT: 0.58 [SD 0.49] kg	After overfeeding, the subjects presented greater FM and VAT, and presented greater MetF measured as the difference in RQ in sleep and awake states, not for the MetF measured by clamp. This suggests a direct association with the MetF measured in the metabolic chamber but not measured against the clamp. Suggest association		Yes association	Yes association
				Healthy NW/OW/OB Post overfeeding	29/0	27.0 [SD 5.0]		Change to pre-overfeeding: FM: 4.2 [1.4], 2.9% [SD 1.4] *vs pre overfeeding	Change to pre-overfeeding: VAT: 0.36 [SD 0.19] kg *vs pre overfeeding
Hall (2016)/54%	High-CHO baseline diet for 4 wk followed by 4 wk of an isocaloric ketogenic diet	∆24h RQ	FM by DXA	Healthy OW/OB High CHO diet	17/0	33 [SEM 1.9]	The changes in 24-h RQ were similar to the changes in daily food quotient	The subjects lost 0.5 [SD 0.1] kg (P = 0.005) coming from body fat.		After the ketogenic diet, the subjects presented less FM and similar MetF. Suggests no association		No association
				Healthy OW/OB Ketogenic diet	17/0	33 [SEM 1.9]
Data are mean with standard deviation (SD) or standard error of the mean (SEM), frequencies or percentages. &The method to measure WC or WHR was assumed as tape measure in all reports, because that is the standard procedure. ∆RQ, change in respiratory quotient; 95%CI, 95% confidence intervals; NAFL, Non-alcoholic fatty liver; CHO, carbohydrates; DXA, dual-energy X-ray absorptiometry; FM, fat mass…
											Not possible to determine	1	1	0
											Yes association	4	5	0
											No association	6	4	0
											TOTAL	10	9	0

## Sheet: Glaves et al.
Supplementary Table 4. Summary of studied excluded from the analysis.
Reference	PMID	Methodological quality (%)	Study design	n	Sex	Index of metabolic flexibility	Adipose tissue characteristic	Reason for exclusion
Bajpeyi et al. (2017)	28285649	71	Randomized-controlled trial	23	Men and women	∆RQ = insulin stimulated RQ – fasting RQ	Total fat mass	Design does not allow to determine association
Mingrone et al. (1997)	9389896	61	Observational cross-sectional	10	Men	∆RQ = insulin stimulated RQ – fasting RQ	Total fat mass	Design does not allow to determine association
Danaher et al. (2019)	31635368	57	Observational cross-sectional	147	Men and women	∆RQ = postprandial RQ – fasting RQ	Total fat mass, waist circumference, hip circumference	Design does not allow to determine association
Eelderink et al. (2019)	30997492	79	Crossover trial	45	Men and women	∆RQ = postprandial RQ – fasting RQ	Total fat mass, waist circunference, hip circumference	Design does not allow to determine association
Gilbertson et al. (2018)	29762253	57	Randomized-controlled trial	31	Men and women	∆RQ = postprandial RQ – fasting RQ	Total fat mass	Design does not allow to determine association
Most et al. (2014)	24317366	75	Crossover trial	18	Men and women	∆RQ = postprandial RQ – fasting RQ	Total fat mass, waist-to-hip ratio	Design does not allow to determine association
Blanc et al. (2000)	10852455	64	Non-radomized trial	16	Men and women	∆RQ = postprandial RQ – fasting RQ	Total fat mass	Design does not allow to determine association
Schwarz et al. (1992)	1566826	61	Crossover trial	23	Women	∆RQ = postprandial RQ – fasting RQ	Total fat mass	Design does not allow to determine association
Macho-Azcarate et al. (2002)	12439644	54	Observational cross-sectional	15	Women	∆RQ during exercise	Total fat mass, waist circumference, waist-to-hip ratio	Design does not allow to determine association
Buemann et al. (1998)	9756245	57	Non-radomized trial	16	Women	∆RQ = 23h RQ – FQ	Total fat mass	Design does not allow to determine association
Basolo et al. (2018)	29305947	57	Observational cross-sectional	61	Men and women	24h RQ with FQ	Total fat mass	Indicator of MetF other than ∆RQ
Heinitz et al. (2018)	29300902	61	Observational cross-sectional	56	Men and women	24h RQ with FQ	Total fat mass, waist circumference	Indicator of MetF other than ∆RQ
Hibi et al. (2016)	27430878	54	Observational cross-sectional	21	Men	24h RQ with FQ	Total fat mass, brown adipose tissue	Indicator of MetF other than ∆RQ
Buemann et al. (2000)	11126205	64	Randomized-controlled trial	39	Men and women	24h RQ with FQ	Total fat mass	Indicator of MetF other than ∆RQ
Lammert et al. (2000)	11029975	61	Randomized-controlled trial	20	Men	24h RQ with FQ	Total fat mass	Indicator of MetF other than ∆RQ
Zurlo et al. (1990)	2240203	54	Observational longitudinal	152	Men and women	24h RQ with FQ	Total fat mass	Indicator of MetF other than ∆RQ
Buemann et al. (1992)	1476175	50	Observational cross-sectional	16	Women	24h RQ with FQ, sleep RQ	Total fat mass, waist-to-hip ratio	Indicator of MetF other than ∆RQ
Piaggi et al. (2015)	26086330	71	Observational cross-sectional	107	Men and women	24h RQ with FQ, sleep RQ, daily RQ	Total fat mass	Indicator of MetF other than ∆RQ
Bosselaers et al. (1994)	8279388	46	Observational cross-sectional	20	Men and women	24h RQ, sleep RQ	Total fat mass	Indicator of MetF other than ∆RQ
Basolo et al. (2020)	33643072	71	Observational cross-sectional	70	Men and women	24h RQ, sleep RQ	Total fat mass, trunk fat, leg fat, waist circunference, waist-thigh circunference, adipocyte cell volume	Indicator of MetF other than ∆RQ
Isacco et al. (2013)	23531714	64	Randomized trial	21	Women	Exercise RQ	Total fat mass, waist circumference, abdominal adipose tissue, lower body fat	Indicator of MetF other than ∆RQ
Davis et al. (2000)	10634391	61	Observational cross-sectional	16	Men and women	Exercise RQ	Total fat mass	Indicator of MetF other than ∆RQ
Phinney et al. (1980)	7000826	50	Non-radomized trial	6	Men and women	Exercise RQ	Total fat mass	Indicator of MetF other than ∆RQ
Waldman et al. (2021)	34477469	86	Randomized-controlled trial	23	Women	Exercise RQ	Total fat mass	Indicator of MetF other than ∆RQ
Chávez-Guevara et al. (2021)	34209545	75	Observational cross-sectional	21	Men	Exercise RQ	Total fat mass	Indicator of MetF other than ∆RQ
Simoneau et al. (1998)	9837864	50	Observational cross-sectional	18	Men and women	Fasting leg RQ	Total fat mass	Indicator of MetF other than ∆RQ
Aghamohammadi et al. (2019)	31405705	64	Observational cross-sectional	300	Women	Fasting RQ	Waist circumference, fat mass index, hip circumference	Indicator of MetF other than ∆RQ
Levy et al. (2018)	30368978	64	Observational cross-sectional	74	Men and women	Fasting RQ	Total fat mass	Indicator of MetF other than ∆RQ
Miller et al. (2018)	30203432	54	Observational cross-sectional	35	Men and women	Fasting RQ	Total fat mass	Indicator of MetF other than ∆RQ
Mele et al. (2018)	30139687	61	Observational cross-sectional	220	Men and women	Fasting RQ	Total fat mass, waist circumference	Indicator of MetF other than ∆RQ
Arner et al.(2018)	29861390	79	Observational cross-sectional	54	Women	Fasting RQ	Adipocyte cell volume	Indicator of MetF other than ∆RQ
Hübers et al. (2019)	29670259	57	Observational cross-sectional	377	Men and women	Fasting RQ	Total fat mass, waist circumference, subcutaneous adipose tissue, visceral adipose tissue	Indicator of MetF other than ∆RQ
Wang et al. (2018)	29438540	82	Randomized-controlled trial	36	Men and women	Fasting RQ	Total fat mass	Indicator of MetF other than ∆RQ
El Ghoch et al. (2018)	29114979	64	Non-radomized trial	38	Men and women	Fasting RQ	Total fat mass, waist circumference	Indicator of MetF other than ∆RQ
Poggiogalle et al. (2018)	28975572	64	Observational cross-sectional	37	Men and women	Fasting RQ	Total fat mass	Indicator of MetF other than ∆RQ
Versteeg et al. (2018)	28811653	71	Randomized-controlled trial	23	Men	Fasting RQ	Total fat mass	Indicator of MetF other than ∆RQ
Hopkins et al. (2017)	28657427	64	Observational cross-sectional	949	Women	Fasting RQ	Total fat mass, waist circumference, fat mass index, hip circumference	Indicator of MetF other than ∆RQ
Schubert et al. (2017)	28633001	75	Randomized-controlled trial	30	Men and women	Fasting RQ	Total fat mass, waist circumference	Indicator of MetF other than ∆RQ
Clamp et al. (2017)	28628125	68	Observational cross-sectional	56	Women	Fasting RQ	Total fat mass, waist circumference	Indicator of MetF other than ∆RQ
Blauw et al. (2017)	28626215	64	Observational cross-sectional	1246	Men and women	Fasting RQ	Total fat mass	Indicator of MetF other than ∆RQ
Coutinho et al. (2018)	28446382	89	Randomized-controlled trial	35	Men and women	Fasting RQ	Total fat mass	Indicator of MetF other than ∆RQ
Pathak et al. (2017a)	28378846	64	Observational cross-sectional	86	Men and women	Fasting RQ	Total fat mass	Indicator of MetF other than ∆RQ
Batista et al. (2017)	27598979	68	Randomized trial	37	Women	Fasting RQ	Total fat mass, waist circumference	Indicator of MetF other than ∆RQ
Arciero et al. (2016)	27483317	82	Non-radomized trial	24	Men and women	Fasting RQ	Total fat mass, waist circumference, visceral adipose tissue, abdominal adipose tissue	Indicator of MetF other than ∆RQ
Pujia et al. (2016)	26742056	61	Observational cross-sectional	132	Men and women	Fasting RQ	Waist circumference, hip circumference	Indicator of MetF other than ∆RQ
Shook et al. (2016)	26603877	61	Non-radomized trial	419	Men and women	Fasting RQ	Total fat mass	Indicator of MetF other than ∆RQ
Müller et al. (2015)	26399868	64	Randomized-controlled trial	32	Men	Fasting RQ	Total fat mass, subcutaneous adipose tissue, visceral adipose tissue, arms fat, legs fat, trunk fat	Indicator of MetF other than ∆RQ
Siervo et al. (2016)	26233884	71	Observational cross-sectional	3442	Men and women	Fasting RQ	Waist circumference, subcutaneous adipose tissue, visceral adipose tissue, fat mass index	Indicator of MetF other than ∆RQ
Kardinaal et al. (2015)	26198450	57	Non-radomized trial	20	Men	Fasting RQ	Total fat mass, waist circumference	Indicator of MetF other than ∆RQ
Gepner et al. (2016)	25823387	57	Randomized-controlled trial	40	Men	Fasting RQ	Waist circumference, abdominal adipose tissue	Indicator of MetF other than ∆RQ
Janssens et al. (2015)	25740906	89	Randomized-controlled trial	60	Men and women	Fasting RQ	Total fat mass, waist-to-hip ratio	Indicator of MetF other than ∆RQ
Montalcini et al. (2014)	25470378	57	Observational cross-sectional	35	Men and women	Fasting RQ	Total fat mass, waist circumference	Indicator of MetF other than ∆RQ
Thalacker et al. (2014)	24130332	61	Observational cross-sectional	124	Men and women	Fasting RQ	Total fat mass, waist circumference	Indicator of MetF other than ∆RQ
Rondanelli, 2013.	24015698	93	Randomized-controlled trial	37	Men and women	Fasting RQ	Total fat mass, waist circumference, hip circumference, skinfold thickness	Indicator of MetF other than ∆RQ
Wilms et al. (2013)	23824425	61	Observational cross-sectional	28	Women	Fasting RQ	Total fat mass	Indicator of MetF other than ∆RQ
Pasanisi et al. (2013)	23393181	57	Observational cross-sectional	38	Women	Fasting RQ	Total fat mass, brown adipose tissue	Indicator of MetF other than ∆RQ
Rondanelli et al. (2013)	23271695	86	Randomized-controlled trial	86	Men and women	Fasting RQ	Total fat mass, waist circumference, hip circumference	Indicator of MetF other than ∆RQ
Morinaka et al. (2012)	22738323	57	Observational longitudinal	103	Women	Fasting RQ	Total fat mass	Indicator of MetF other than ∆RQ
Ortega et al. (2011)	21730221	75	Non-radomized trial	83	Women	Fasting RQ	Total fat mass, waist circumference, hip circumference, waist-to-hip ratio	Indicator of MetF other than ∆RQ
Hochstenbach-Waelen et al. (2011)	21272400	54	Randomized-controlled trial	81	Men and women	Fasting RQ	Waist-to-hip ratio	Indicator of MetF other than ∆RQ
Egert et al. (2011)	20924595	93	Crossover trial	6	Women	Fasting RQ	Total fat mass	Indicator of MetF other than ∆RQ
Siri-Tarino et al. (2011)	20559299	61	Non-radomized trial	95	Men	Fasting RQ	Total fat mass, waist circumference, trunk fat	Indicator of MetF other than ∆RQ
Alfenas et al. (2010)	20414547	46	Randomized-controlled trial	106	Men and women	Fasting RQ	Total fat mass	Indicator of MetF other than ∆RQ
Li et al. (2010)	20142823	86	Randomized-controlled trial	36	Women	Fasting RQ	Total fat mass, waist circumference	Indicator of MetF other than ∆RQ
Barwell et al. (2009)	19501861	64	Non-radomized trial	55	Women	Fasting RQ	Total fat mass, waist circumference, trunk fat, legs fat, upper body fat	Indicator of MetF other than ∆RQ
Paschalis et al. (2010)	19422638	61	Observational cross-sectional	22	Women	Fasting RQ	Total fat mass	Indicator of MetF other than ∆RQ
Fitch et al. (2009)	19375582	71	Observational cross-sectional	146	Men and women	Fasting RQ	Total fat mass, waist circumference, waist-to-hip ratio, hip circumference, subcutaneous adipose tissue, visceral adipose tissue	Indicator of MetF other than ∆RQ
Sharpe et al. (2009)	19183415	89	Observational cross-sectional	31	Men	Fasting RQ	Total fat mass	Indicator of MetF other than ∆RQ
Hursel et al (2009)	19176733	89	Randomized-controlled trial	80	Men and women	Fasting RQ	Total fat mass, waist circumference	Indicator of MetF other than ∆RQ
Dellava et al. (2009)	19107831	57	Observational cross-sectional	34	Women	Fasting RQ	Total fat mass, trunk fat, legs fat, arms fat	Indicator of MetF other than ∆RQ
Weyrich et al (2008)	19014491	68	Observational longitudinal	917	Men and women	Fasting RQ	Total fat mass, waist-to-hip ratio	Indicator of MetF other than ∆RQ
Bosy-Westphal et al (2008)	18541558	68	Observational cross-sectional	258	Men and women	Fasting RQ	Total fat mass	Indicator of MetF other than ∆RQ
Jocken et al. (2008)	18249203	64	Observational cross-sectional	103	Men and women	Fasting RQ	Total fat mass, waist-to-hip ratio	Indicator of MetF other than ∆RQ
Berk et al. (2008)	18223635	71	Non-radomized trial	17	Women	Fasting RQ	Total fat mass, subcutaneous adipose tissue, visceral adipose tissue	Indicator of MetF other than ∆RQ
Meugnier et al. (2007)	18070749	57	Non-radomized trial	8	Women	Fasting RQ	Total fat mass, waist circumference, waist-to-hip ratio, subcutaneous adipose tissue, visceral adipose tissue	Indicator of MetF other than ∆RQ
Auvichayapat et al. (2008)	18006026	75	Randomized-controlled trial	60	Men and women	Fasting RQ	Total fat mass, waist circumference, hip circumference, waist-to-hip ratio	Indicator of MetF other than ∆RQ
Del Genio et al. (2007)	18000718	68	Non-radomized trial	40	Men and women	Fasting RQ	Total fat mass, waist circumference	Indicator of MetF other than ∆RQ
Chaput et al. (2007)	17651864	64	Non-radomized trial	11	Men	Fasting RQ	Total fat mass, waist circumference	Indicator of MetF other than ∆RQ
Marra et al. (2007)	17517450	61	Observational cross-sectional	80	Women	Fasting RQ	Total fat mass	Indicator of MetF other than ∆RQ
Loos et al. (2007)	17209173	50	Observational cross-sectional	391	Men and women	Fasting RQ	Total fat mass, waist circumference, subcutaneous adipose tissue, visceral adipose tissue, abdominal adipose tissue, skinfold thickness, trunk fat	Indicator of MetF other than ∆RQ
Jacobson et al. (2006)	17158439	57	Observational cross-sectional	426	Men and women	Fasting RQ	Total fat mass	Indicator of MetF other than ∆RQ
Jocken et al. (2007)	17130852	57	Observational cross-sectional	108	Men and women	Fasting RQ	Total fat mass, waist-to-hip ratio	Indicator of MetF other than ∆RQ
Pannacciulli et al. (2007)	17823426	64	Observational cross-sectional	46	Men and women	Fasting RQ	Total fat mass	Indicator of MetF other than ∆RQ
Loos et al. (2006)	16231024	50	Observational cross-sectional	678	Men and women	Fasting RQ	Total fat mass	Indicator of MetF other than ∆RQ
Rizzo te al. (2005)	16117810	46	Observational cross-sectional	20	Women	Fasting RQ	Total fat mass	Indicator of MetF other than ∆RQ
Kien et al. (2005)	16087974	64	Randomized-controlled trial	43	Men and women	Fasting RQ	Total fat mass	Indicator of MetF other than ∆RQ
Westerterp-Plantenga et al. (2005)	16076989	82	Randomized-controlled trial	76	Men and women	Fasting RQ	Total fat mass, waist circumference	Indicator of MetF other than ∆RQ
Haas et al. (2005)	15817868	68	Observational longitudinal	106	Women	Fasting RQ	Total fat mass, skinfold thickness	Indicator of MetF other than ∆RQ
Lejeune et al. (2005)	15788122	71	Randomized-controlled trial	140	Men and women	Fasting RQ	Total fat mass, waist circumference, waist-to-hip ratio	Indicator of MetF other than ∆RQ
Heilbronn et al. (2005)	15640462	61	Non-radomized trial	16	Men and women	Fasting RQ	Total fat mass	Indicator of MetF other than ∆RQ
Doucet et al. (2004)	15070937	64	Non-radomized trial	15	Men	Fasting RQ	Total fat mass, waist circumference	Indicator of MetF other than ∆RQ
Ukkola et al. (2004)	15042134	71	Non-radomized trial	24	Men	Fasting RQ	Total fat mass, subcutaneous adipose tissue, visceral adipose tissue, abdominal adipose tissue	Indicator of MetF other than ∆RQ
Westerterp-Plantenga et al. (2004)	14710168	64	Randomized-controlled trial	148	Men and women	Fasting RQ	Total fat mass, waist circumference	Indicator of MetF other than ∆RQ
Lejeune et al. (2003)	14634680	71	Randomized-controlled trial	24	Men	Fasting RQ	Total fat mass	Indicator of MetF other than ∆RQ
Stratton et al. (2003)	12888639	61	Crossover trial	6	Men	Fasting RQ	Total fat mass	Indicator of MetF other than ∆RQ
Kamphuis et al. (2003)	12821971	75	Randomized-controlled trial	54	Men and women	Fasting RQ	Total fat mass	Indicator of MetF other than ∆RQ
Nielsen et al. (2003)	12671047	68	Non-radomized trial	50	Men and women	Fasting RQ	Total fat mass, waist-to-hip ratio, subcutaneous adipose tissue, visceral adipose tissue, adipocyte cell volume	Indicator of MetF other than ∆RQ
Christiansen et al. (2002)	11943838	64	Observational cross-sectional	36	Men and women	Fasting RQ	Waist-to-hip ratio, abdominal adipose tissue	Indicator of MetF other than ∆RQ
Fruehwald-Schultes et al. (2002)	11912566	68	Crossover trial	15	Men	Fasting RQ	Total fat mass	Indicator of MetF other than ∆RQ
Ukkola et al. (2001)	11641751	54	Non-radomized trial	24	Men	Fasting RQ	Total fat mass	Indicator of MetF other than ∆RQ
Das et al. (2001)	11385075	61	Non-radomized trial	40	Men and women	Fasting RQ	Total fat mass	Indicator of MetF other than ∆RQ
Hainer et al. (2000)	10951545	68	Non-radomized trial	28	Women	Fasting RQ	Total fat mass	Indicator of MetF other than ∆RQ
Mott et al. (2000)	10950823	64	Observational cross-sectional	21	Men and women	Fasting RQ	Total fat mass	Indicator of MetF other than ∆RQ
Goris et al. (2000)	10918463	64	Non-radomized trial	50	Men and women	Fasting RQ	Total fat mass	Indicator of MetF other than ∆RQ
Benedetti et al. (2000)	10763909	54	Non-radomized trial	15	Men and women	Fasting RQ	Total fat mass	Indicator of MetF other than ∆RQ
Imbeault et al. (2000)	10759876	61	Observational cross-sectional	20	Men	Fasting RQ	Total fat mass, waist circumference, subcutaneous adipose tissue, visceral adipose tissue, adipocyte cell volume	Indicator of MetF other than ∆RQ
Katzmarzyk et al. (1999)	10372716	68	Observational cross-sectional	582	Men and women	Fasting RQ	Total fat mass	Indicator of MetF other than ∆RQ
Paolisso et al. (1999)	10573439	54	Randomized-controlled trial	16	Women	Fasting RQ	Total fat mass, waist-to-hip ratio	Indicator of MetF other than ∆RQ
Murayama et al. (1999)	10048798	54	Observational longitudinal	16	Men and women	Fasting RQ	Total fat mass	Indicator of MetF other than ∆RQ
Cooling et al. (1998)	9705018	57	Non-radomized trial	16	Men and women	Fasting RQ	Total fat mass	Indicator of MetF other than ∆RQ
Catalano et al. (1998)	9704782	61	Observational longitudinal	22	Women	Fasting RQ	Total fat mass, waist-to-thigh ratio	Indicator of MetF other than ∆RQ
Silberbauer et al. (1998)	9625278	54	Observational cross-sectional	40	Men	Fasting RQ	Total fat mass	Indicator of MetF other than ∆RQ
Mott et al. (1998)	9593781	61	Observational cross-sectional	12	Men and women	Fasting RQ	Total fat mass	Indicator of MetF other than ∆RQ
Jakicic et al. (1998)	9539192	64	Observational cross-sectional	41	Women	Fasting RQ	Total fat mass	Indicator of MetF other than ∆RQ
Chagnon et al. (1997)	9392003	64	Observational cross-sectional	297	Men and women	Fasting RQ	Total fat mass, skinfold thickness	Indicator of MetF other than ∆RQ
Couet et al. (1997)	15481762	46	Crossover trial	5	Men	Fasting RQ	Total fat mass	Indicator of MetF other than ∆RQ
Sipiläinen et al. (1997)	9253345	71	Observational cross-sectional	170	Men and women	Fasting RQ	Total fat mass, waist circumference, waist-to-hip ratio	Indicator of MetF other than ∆RQ
Niskanen et al. (1997)	9130029	75	Observational cross-sectional	45	Men and women	Fasting RQ	Total fat mass	Indicator of MetF other than ∆RQ
Valtueña et al. (1997)	9130022	57	Non-radomized trial	8	Men and women	Fasting RQ	Total fat mass	Indicator of MetF other than ∆RQ
Cordain et al. (1997)	9100213	54	Crossover trial	14	Men	Fasting RQ	Total fat mass, skinfold thickness	Indicator of MetF other than ∆RQ
Foster et al. (1997)	9061709	64	Observational cross-sectional	166	Women	Fasting RQ	Total fat mass	Indicator of MetF other than ∆RQ
Sipiläinen et al. (1997)	8971085	71	Observational cross-sectional	170	Men and women	Fasting RQ	Total fat mass, waist circumference, waist-to-hip ratio	Indicator of MetF other than ∆RQ
Van Etten et al. (1994)	7723641	57	Non-radomized trial	21	Men	Fasting RQ	Total fat mass	Indicator of MetF other than ∆RQ
Tataranni et al. (1994)	7706588	64	Observational cross-sectional	223	Men and women	Fasting RQ	Total fat mass, waist-to-thigh ratio	Indicator of MetF other than ∆RQ
Dériaz et al. (1994)	7509349	68	Observational cross-sectional	271	Men and women	Fasting RQ	Total fat mass	Indicator of MetF other than ∆RQ
Krahn et al. (1993)	8454812	43	Non-radomized trial	10	Women	Fasting RQ	Total fat mass	Indicator of MetF other than ∆RQ
Froidevaux et al. (1993)	8416662	61	Non-radomized trial	10	Women	Fasting RQ	Total fat mass	Indicator of MetF other than ∆RQ
Schulz et al. (1991)	1996628	57	Observational cross-sectional	63	Men	Fasting RQ	Total fat mass	Indicator of MetF other than ∆RQ
Keim et al. (1990)	2352481	57	Non-radomized trial	10	Women	Fasting RQ	Total fat mass	Indicator of MetF other than ∆RQ
McCargar et al. (1989)	2658535	64	Non-radomized trial	6	Men	Fasting RQ	Total fat mass	Indicator of MetF other than ∆RQ
McNeill et al. (1988)	3235264	32	Crossover trial	11	Women	Fasting RQ	Total fat mass	Indicator of MetF other than ∆RQ
Hummel et al. (2021)	34404813	79	Observational cross-sectional	192	Men and women	Fasting RQ	Total adipose tissue, intrahepatic fat, viceral adipose tissue, subcutaneous adipose tissue lower extremity	Indicator of MetF other than ∆RQ
Gould et al. (2021)	34280938	75	Crossover trial	19	Women	Fasting RQ	Total fat mass, trunk fat	Indicator of MetF other than ∆RQ
De Carvalho et al. (2021)	33051044	86	Randomized-controlled trial	24	Women	Fasting RQ	Total fat mass	Indicator of MetF other than ∆RQ
Amaro-Gahete et al (2021)	33643072	82	Randomized-controlled trial	12	Men	Fasting RQ	Total fat mass, waist circunference	Indicator of MetF other than ∆RQ
Li et al. (2020)	31939006	79	Observational longitudinal	97	Men and women	Fasting RQ	Total fat mass, waist circunference	Indicator of MetF other than ∆RQ
Thomas et al. (2020)	31869355	64	Non-radomized trial	21	Men and women	Fasting RQ	Total fat mass, android fat, gynoid fat, waist circunference	Indicator of MetF other than ∆RQ
Ribeiro de Souza et al. (2019)	31221289	75	Observational cross-sectional	52	Men and women	Fasting RQ	Total fat mass, waist circunference	Indicator of MetF other than ∆RQ
Zemel (2008)	18950508	82	Randomized trial	338	Men and women	Fasting RQ	Total fat mass, waist circumference, trunk fat	Indicator of MetF other than ∆RQ
Buffington (1995)	10733788	57	Observational cross-sectional	86	Women	Fasting RQ	Waist circumference, hip circumference	Indicator of MetF other than ∆RQ
Foster et al. (1999)	9925117	46	Non-radomized trial	106	Women	Fasting RQ	Total fat mass	Indicator of MetF other than ∆RQ
Bahendeka et al. (1987)	3304593	50	Observational cross-sectional	37	Men and women	Fasting RQ chamber	Total fat mass	Indicator of MetF other than ∆RQ
Pathak et al. (2017b)	28359360	64	Observational cross-sectional	48	Male and female	Fasting RQ, ∆RQ = postprandial RQ – fasting RQ	Total fat mass	Design does not allow to determine association
Most et al. (2016)	27194304	82	Randomized-controlled trial	42	Men and women	Fasting RQ, ∆RQ = postprandial RQ – fasting RQ	Total fat mass, visceral adipose tissue, upper body fat, lower body fat	Design does not allow to determine association
Galgani et al. (2012)	21681225	61	Non-radomized trial	20	Men	Fasting RQ, exercise RQ	Total fat mass	Indicator of MetF other than ∆RQ
Bogardus et al. (1981)	7263859	57	Non-radomized trial	8	Women	Fasting RQ, exercise RQ	Total fat mass	Indicator of MetF other than ∆RQ
Carstens et al. (2013)	23317295	71	Observational cross-sectional	180	Women	Fasting RQ, FQ	Total fat mass, waist circunference, visceral adipose tissue, subcutaneous adipose tissue	Indicator of MetF other than ∆RQ
Højlund et al. (2006)	16609880	54	Observational cross-sectional	51	Men and women	Fasting RQ, Insulin stimulated RQ	Total fat mass	Indicator of MetF other than ∆RQ
Bakker et al. (2015)	25316433	57	Non-radomized trial	24	Men	Fasting RQ, Insulin stimulated RQ	Total fat mass, waist circunference, visceral fat, subcutaneous fat	Indicator of MetF other than ∆RQ
Jensen et al. (1998)	9451628	54	Observational cross-sectional	17	Men and women	Fasting RQ, leg RQ	Total fat mass	Indicator of MetF other than ∆RQ
Rosado et al. (2010)	21150196	75	Observational longitudinal	60	Women	Fasting RQ, postprandial RQ	Total fat mass, waist circumference	Indicator of MetF other than ∆RQ
Saito et al. (2019)	30669411	82	Randomized-controlled trial	20	Men and women	Night RQ	Total fat mass	Indicator of MetF other than ∆RQ
Snitker et al. (1998)	9725805	54	Non-radomized trial	44	Men and women	Night RQ	Total fat mass, waist circumference, waist-to-hip ratio	Indicator of MetF other than ∆RQ
Katzmarzyk et al. (2018)	10372716	43	Observational cross-sectional	90	Men and women	Sleep RQ	Total fat mass	Indicator of MetF other than ∆RQ
Broskey et al.(2018)	29307520	57	Observational cross-sectional	106	Men and women	Sleep RQ	Total fat mass	Indicator of MetF other than ∆RQ
Gluck et al. (2011)	20864947	61	Observational cross-sectional	129	Men and women	Sleep RQ	Total fat mass	Indicator of MetF other than ∆RQ
Larsen et al. (2002)	12324291	71	Randomized-controlled trial	20	Men	Sleep RQ	Total fat mass	Indicator of MetF other than ∆RQ
Buemann et al. (1994)	8289666	50	Observational cross-sectional	34	Women	Sleep RQ	Total fat mass, waist-to-hip ratio	Indicator of MetF other than ∆RQ
Piaggi et al. (2013)	23418317	71	Observational longitudinal	612	Men and women	Sleep RQ, daily RQ	Total fat mass	Indicator of MetF other than ∆RQ
Bergouignan et al. (2014)	24714529	68	Crossover trial	38	Men and women	Sleep RQ, waking RQ	Total fat mass	Indicator of MetF other than ∆RQ
RQ, respiratory quotient
